# Supplementary material for: Electrochemical activation of C–H by electron-deficient W2C nanocrystals for simultaneous alkoxylation and hydrogen evolution
Source: Nat Commun. 2021 Jun 23;12:3882. doi: 10.1038/s41467-021-24203-8 (PMC8222219; doi:10.1038/s41467-021-24203-8)
Supplement: Supplementary file 4 — Source Data [file 41467_2021_24203_MOESM4_ESM.xls]

## Sheet: Figure 1e
x	y	y(W2C/N1.4C)	y(W2C/N2.3C)	y(W2C/N3.0C)
0	0
1	--	0.338
2	--		0.373
3	--			0.397
--	--

## Sheet: Figure 1g
x1(W2C/N1.4C)	y1	x2(W2C/N2.3C)	y2	x3(W2C/N3.0C)	y3
45.25	4666.15	45.2	4639.11	45.25	7001.4
45.2	4957.18	45.15	4734.74	45.2	6977.61
45.15	4891.66	45.1	4617.58	45.15	6757.32
45.1	5044.65	45.05	4832.81	45.1	6573.97
45.05	4987.45	45	4705.56	45.05	6734.55
45	5001.93	44.95	4522.88	45	6951.93
44.95	4600.8	44.9	4528.76	44.95	6591.3
44.9	4659.43	44.85	4824.58	44.9	6562.55
44.85	4696.9	44.8	4754.15	44.85	6496.51
44.8	4980.14	44.75	4702.43	44.8	6745.03
44.75	5571.93	44.7	4646.21	44.75	6472.62
44.7	4659.02	44.65	4709.18	44.7	6342.72
44.65	4464.23	44.6	5014.77	44.65	6574.23
44.6	4887.12	44.55	4627.72	44.6	6615.29
44.55	5087.18	44.5	4403.56	44.55	6821.64
44.5	4559.64	44.45	4735	44.5	6728.44
44.45	5180.18	44.4	4762.19	44.45	6861.12
44.4	5026.9	44.35	4682.57	44.4	6623.85
44.35	5060.53	44.3	4581.12	44.35	6604.68
44.3	5155.99	44.25	4764.74	44.3	6981.77
44.25	4720.62	44.2	4915.66	44.25	6546.01
44.2	5442.26	44.15	4363.49	44.2	6312.65
44.15	5381.71	44.1	4449.14	44.15	6448.16
44.1	4954.67	44.05	4482.18	44.1	6799.96
44.05	5177.46	44	4692.29	44.05	6521.32
44	4662.3	43.95	4830.99	44	6575.83
43.95	5365.18	43.9	4755.6	43.95	6493.28
43.9	5095.15	43.85	4903.86	43.9	6516.1
43.85	5265.45	43.8	5009.14	43.85	6561.18
43.8	4999.57	43.75	4962.04	43.8	6638.41
43.75	5046.15	43.7	4827.03	43.75	6589.72
43.7	4971.67	43.65	4351.49	43.7	6377.29
43.65	5182.61	43.6	4849.48	43.65	6522.7
43.6	4972.53	43.55	4666.71	43.6	6532.64
43.55	5320.92	43.5	4531.67	43.55	6539.87
43.5	5102.32	43.45	4370.02	43.5	6523.28
43.45	5429.92	43.4	4935.06	43.45	6705.1
43.4	5368.28	43.35	4914.87	43.4	6567.25
43.35	5361.49	43.3	4844.6	43.35	6594.97
43.3	5432.38	43.25	4763.04	43.3	6774.11
43.25	5570.18	43.2	4913.86	43.25	6432.95
43.2	5289.2	43.15	4931.57	43.2	6569.14
43.15	5684.8	43.1	4847.27	43.15	6698.27
43.1	5464.4	43.05	4958.5	43.1	6639.05
43.05	5085.75	43	4965.62	43.05	6672.99
43	5638.52	42.95	5071.41	43	6287.96
42.95	5785.93	42.9	5171.19	42.95	6426.43
42.9	6004.28	42.85	4710.93	42.9	6594.11
42.85	6184.85	42.8	5033.16	42.85	6496.75
42.8	5609.94	42.75	4869.88	42.8	6552.47
42.75	5951.12	42.7	4855.62	42.75	6746.46
42.7	6078.77	42.65	4907.86	42.7	7140.1
42.65	6086.84	42.6	5166.88	42.65	6845.91
42.6	6101.24	42.55	5013.52	42.6	6632.42
42.55	5945.23	42.5	5124.39	42.55	6689.52
42.5	6056.41	42.45	5129.68	42.5	7129.2
42.45	6115.52	42.4	5279.06	42.45	7082.9
42.4	6031.95	42.35	5221.32	42.4	6988.94
42.35	6256.22	42.3	5481.4	42.35	6939.37
42.3	6468.31	42.25	5477.8	42.3	6875.19
42.25	6570.61	42.2	5309.62	42.25	7187
42.2	5811.67	42.15	5383.86	42.2	7143.4
42.15	6623.35	42.1	5655.76	42.15	7160.5
42.1	6660.35	42.05	5412.28	42.1	7315.6
42.05	6636.81	42	5506.84	42.05	6993.53
42	6580.02	41.95	5698.72	42	7080.7
41.95	6532.45	41.9	5560.36	41.95	7517.8
41.9	6615.91	41.85	5574.16	41.9	7456.6
41.85	6955.72	41.8	5445.64	41.85	7336.4
41.8	6919.2	41.75	5394.93	41.8	7359.3
41.75	7226.54	41.7	5634.88	41.75	7321.5
41.7	7459.4	41.65	6101.8	41.7	7241.5
41.65	7680.89	41.6	6044.08	41.65	7592.4
41.6	7740.36	41.55	5901.04	41.6	7630.1
41.55	7044.94	41.5	5746	41.55	7593.9
41.5	7128.63	41.45	6172	41.5	7474.7
41.45	7333.79	41.4	6263.2	41.45	7815
41.4	7255.95	41.35	6031.48	41.4	7597.6
41.35	7016.26	41.3	5879.8	41.35	7665.6
41.3	7183.31	41.25	5680.36	41.3	7508.6
41.25	7408.38	41.2	6124.24	41.25	7730.8
41.2	7836.73	41.15	5818.6	41.2	7644.1
41.15	7674.88	41.1	5996.68	41.15	7631.2
41.1	7086.09	41.05	6099.64	41.1	7699.7
41.05	7387.57	41	6116.56	41.05	7833
41	8063.74	40.95	6386.32	41	7945.8
40.95	7533.99	40.9	6439.6	40.95	7867.4
40.9	7484.75	40.85	6412	40.9	8043
40.85	7844.04	40.8	6262.96	40.85	7676.4
40.8	7685.76	40.75	6291.88	40.8	8027.2
40.75	7804.23	40.7	6511.48	40.75	7975.6
40.7	7589.24	40.65	6165.52	40.7	8337.2
40.65	7740.2	40.6	6321.88	40.65	7876
40.6	7799.19	40.55	6964.6	40.6	8173.2
40.55	7654.07	40.5	6614.8	40.55	8121.9
40.5	8023.11	40.45	6901.24	40.5	8333.3
40.45	8227.21	40.4	6976	40.45	8499.6
40.4	8276.29	40.35	6495.52	40.4	8792.5
40.35	8166.44	40.3	6452.92	40.35	8413.1
40.3	7965.59	40.25	6888.76	40.3	8378.9
40.25	8121.43	40.2	7073.92	40.25	8465.2
40.2	7998.41	40.15	6997.72	40.2	8582.7
40.15	8028.15	40.1	7180.48	40.15	8693.3
40.1	8372.65	40.05	7100.8	40.1	8446.3
40.05	8089.9	40	7021.6	40.05	8763.2
40	8683.67	39.95	7542.16	40	8659.3
39.95	8795.31	39.9	7782.4	39.95	8893.1
39.9	8957.33	39.85	7489.96	39.9	8955
39.85	9359.35	39.8	7792.72	39.85	8876.3
39.8	8799.7	39.75	7575.64	39.8	8863.7
39.75	9461.4	39.7	7818.4	39.75	9182.2
39.7	9563.77	39.65	7966.48	39.7	9085.8
39.65	9409.89	39.6	8042.56	39.65	9032.7
39.6	9400.79	39.55	8183.8	39.6	9428.4
39.55	10175.9	39.5	8297.44	39.55	9446.9
39.5	10477.2	39.45	8682.52	39.5	9420.6
39.45	10052.2	39.4	8865.4	39.45	9518.2
39.4	10813.6	39.35	9160.48	39.4	9780.2
39.35	11145.1	39.3	8905.12	39.35	9611.6
39.3	11334.4	39.25	8985.88	39.3	9853.6
39.25	11851.9	39.2	9309.28	39.25	10286.6
39.2	12312.1	39.15	9876.76	39.2	10427
39.15	11984.9	39.1	9698.08	39.15	10554.6
39.1	12209.6	39.05	10272.8	39.1	10853.3
39.05	12949.6	39	10525.6	39.05	10967.4
39	13524.9	38.95	10607.9	39	11329.7
38.95	14212.6	38.9	10952.6	38.95	11718.7
38.9	14881.6	38.85	11432.6	38.9	11641.5
38.85	15355	38.8	11840	38.85	12223.7
38.8	15606.3	38.75	11764.8	38.8	11898.1
38.75	16051.6	38.7	12147.4	38.75	12773.5
38.7	17393.5	38.65	12869.6	38.7	13352.1
38.65	18121.8	38.6	13294.6	38.65	13582.1
38.6	19261.1	38.55	13948.2	38.6	13872.4
38.55	19424.4	38.5	14236	38.55	13957.3
38.5	20298	38.45	14915.2	38.5	14762.3
38.45	22080	38.4	15676.7	38.45	15007.6
38.4	23103.3	38.35	15907.5	38.4	15343.1
38.35	23811.5	38.3	16574	38.35	16096.4
38.3	24797.5	38.25	17452.6	38.3	16175.6
38.25	25764	38.2	17377.1	38.25	16509.3
38.2	27284.7	38.15	17398.6	38.2	16927.2
38.15	27701.4	38.1	18206.4	38.15	17086.1
38.1	28538.2	38.05	18061	38.1	17748.8
38.05	29287.5	38	18284.8	38.05	18138
38	28565.1	37.95	19176.9	38	18379.1
37.95	29375.5	37.9	19291.8	37.95	18371.9
37.9	29192.6	37.85	18974.8	37.9	18292.6
37.85	29590.4	37.8	19012.1	37.85	18234.7
37.8	29463.2	37.75	18934.2	37.8	18367.9
37.75	28887	37.7	19114.6	37.75	18208.5
37.7	28464	37.65	18604.4	37.7	18170.4
37.65	27835.1	37.6	17972.4	37.65	17613.4
37.6	27256.3	37.55	17585.8	37.6	17535.7
37.55	26845	37.5	17332.2	37.55	17509.8
37.5	25985	37.45	16844.9	37.5	16798.5
37.45	25090.8	37.4	16639.8	37.45	16480.4
37.4	24145.4	37.35	16344.8	37.4	16294.6
37.35	23105.7	37.3	15322.4	37.35	15744.9
37.3	22199.5	37.25	15125.8	37.3	15297.6
37.25	21000.7	37.2	14491	37.25	15162.2
37.2	19808.4	37.15	14369.2	37.2	14723.7
37.15	19312.2	37.1	14221.1	37.15	14583.2
37.1	19323	37.05	14219.4	37.1	14520.3
37.05	19192.5	37	14039.8	37.05	14303.8
37	18845.3	36.95	13924.1	37	14102.5
36.95	18578.1	36.9	14069.8	36.95	14081.1
36.9	17636.8	36.85	13901.8	36.9	14225.5
36.85	18262.4	36.8	13574.6	36.85	13983.6
36.8	18601.4	36.75	13797.2	36.8	13947.5
36.75	18640	36.7	14228.2	36.75	14267
36.7	19097.8	36.65	14616.6	36.7	14158.6
36.65	20254.2	36.6	15321.8	36.65	14769.9
36.6	19972.9	36.55	15831.2	36.6	14575
36.55	21836.8	36.5	15665.1	36.55	15013
36.5	22991	36.45	16239.6	36.5	15413.9
36.45	24258	36.4	17039.4	36.45	16305.8
36.4	25280.6	36.35	17563.2	36.4	16482.5
36.35	26622.7	36.3	18160.5	36.35	16950.7
36.3	27843.4	36.25	18839.1	36.3	17433.4
36.25	29572.1	36.2	19750.2	36.25	18461.2
36.2	30363	36.15	20450	36.2	18461.2
36.15	32113.7	36.1	21162	36.15	19498.9
36.1	33536.9	36.05	21955.7	36.1	20374.2
36.05	35234.9	36	22693.5	36.05	20728.7
36	37056.7	35.95	24126.2	36	21706.5
35.95	37587.6	35.9	24861.5	35.95	22449.6
35.9	38943.3	35.85	25244.9	35.9	22813.6
35.85	40517.8	35.8	25669.8	35.85	23137.4
35.8	40809.8	35.75	26204	35.8	23727.3
35.75	41223	35.7	27493.5	35.75	24190.1
35.7	42068	35.65	27480.8	35.7	24316.9
35.65	43411.6	35.6	27721.4	35.65	25241.9
35.6	43405.5	35.55	27530.1	35.6	25019.1
35.55	43845.6	35.5	28448.9	35.55	25449.8
35.5	44110.5	35.45	29575.2	35.5	26155.9
35.45	44548.1	35.4	29503.8	35.45	26382.5
35.4	43692.8	35.35	30197.2	35.4	27302.5
35.35	43646	35.3	30724.5	35.35	27652
35.3	44525.3	35.25	31580.4	35.3	27715.9
35.25	44930.6	35.2	32463.5	35.25	28296.9
35.2	44934.8	35.15	32938.7	35.2	28961.2
35.15	44481.9	35.1	34874.9	35.15	29851.2
35.1	46008.6	35.05	35681.8	35.1	30859.7
35.05	46509.1	35	37015.8	35.05	32259.7
35	47964.3	34.95	37914.4	35	33761.6
34.95	47947.2	34.9	39096.5	34.95	34410.9
34.9	49811.9	34.85	40144.7	34.9	36317.2
34.85	50414.2	34.8	42491.7	34.85	37153.7
34.8	52305.8	34.75	44699.9	34.8	38684
34.75	53459.1	34.7	46731.4	34.75	39689.5
34.7	54742.3	34.65	47792.8	34.7	42317.4
34.65	55181.3	34.6	48872.7	34.65	43733.3
34.6	57077.8	34.55	51631.2	34.6	45806.8
34.55	57304.3	34.5	52668.2	34.55	47135.4
34.5	57359.1	34.45	53753.6	34.5	47851.2
34.45	57344	34.4	54330.2	34.45	48370.1
34.4	57611.4	34.35	53992.7	34.4	49593.4
34.35	57439.2	34.3	54146.3	34.35	49884.2
34.3	55274.9	34.25	52112.2	34.3	49879.4
34.25	53325	34.2	51098.3	34.25	49599
34.2	50241.6	34.15	48791.1	34.2	48425
34.15	47130.2	34.1	46473.3	34.15	45875.2
34.1	44100.9	34.05	43426.2	34.1	43693.9
34.05	41779.7	34	39908.4	34.05	41795.9
34	38598.6	33.95	36106.2	34	38545.5
33.95	34969.7	33.9	33858	33.95	36178.8
33.9	31923.3	33.85	30755.3	33.9	33142.7
33.85	29170.5	33.8	28100.4	33.85	30055.9
33.8	27552.8	33.75	25539.2	33.8	27927.8
33.75	24780.9	33.7	23431.5	33.75	25365.3
33.7	22929.4	33.65	21593.9	33.7	23345.4
33.65	21618.7	33.6	20359.7	33.65	21503.8
33.6	21319	33.55	18822.2	33.6	20265
33.55	21407.4	33.5	18154.5	33.55	19154.3
33.5	20791.5	33.45	18547.4	33.5	18817.1
33.45	20598.7	33.4	18688.5	33.45	18266
33.4	21119.3	33.35	18768.8	33.4	18322.3
33.35	22238	33.3	19061.3	33.35	18781.9
33.3	23509.2	33.25	20150.2	33.3	19120.7
33.25	24998.7	33.2	20939	33.25	19681.6
33.2	25732.5	33.15	21876.2	33.2	20259
33.15	28351.7	33.1	23115.5	33.15	21549.5
33.1	29595.6	33.05	24935	33.1	22477.2
33.05	31595.2	33	25999.6	33.05	23161.6
33	31869.3	32.95	28185.4	33	25238.3
32.95	34480.9	32.9	30269.4	32.95	26756
32.9	37815.4	32.85	32719.4	32.9	28630.4
32.85	40413.3	32.8	34855.5	32.85	30176.2
32.8	42448.2	32.75	36750.6	32.8	31912.5
32.75	45270.6	32.7	39684.3	32.75	34243.3
32.7	46673.4	32.65	42312.3	32.7	36748.8
32.65	49820.2	32.6	45357.8	32.65	38902.4
32.6	52864.8	32.55	48084.3	32.6	41082.1
32.55	55184.5	32.5	50335.6	32.55	43447.4
32.5	57314.9	32.45	53145	32.5	46661.7
32.45	58938.4	32.4	55553.2	32.45	48420.2
32.4	59648.4	32.35	57545	32.4	50526.3
32.35	60234.2	32.3	58221.2	32.35	53042.5
32.3	61270.8	32.25	59558.1	32.3	53657
32.25	61194.6	32.2	60196.8	32.25	54959.9
32.2	59995	32.15	58590.3	32.2	55857.1
32.15	58043.7	32.1	57307.8	32.15	55174.1
32.1	54546.4	32.05	55118.1	32.1	54441.2
32.05	51138.6	32	52391.1	32.05	51773.4
32	47216.2	31.95	48120.2	32	49732.3
31.95	42612.1	31.9	43527	31.95	46980.4
31.9	35985.5	31.85	38512.1	31.9	42769.5
31.85	30710.5	31.8	33490.1	31.85	38672
31.8	25757.4	31.75	28316.8	31.8	34367
31.75	21019	31.7	23477.4	31.75	29708.1
31.7	16641.1	31.65	19291.5	31.7	25516
31.65	12336.2	31.6	15044.4	31.65	21027.7
31.6	8869.41	31.55	10617.3	31.6	16592.7
31.55	5309.01	31.5	7963.96	31.55	13720.3
31.5	2916.53	31.45	5277.03	31.5	10724.4
31.45	551.915	31.4	2417.26	31.45	8196.8
31.4	-956.898	31.35	832.948	31.4	5985.1
31.35	-2677.12	31.3	-175.64	31.35	4026.59
31.3	-3612.57	31.25	-1518.24	31.3	2595.86
31.25	-4008.47	31.2	-2355.01	31.25	1568.84
31.2	-5028.43	31.15	-3069.52	31.2	888.32
31.15	-5454.07	31.1	-3377.86	31.15	283.79
31.1	-5808.47	31.05	-3574.69	31.1	7.23
31.05	-6012.66	31	-3792.92	31.05	-400.71
31	-5991.24	30.95	-4119.3	31	-555.68
30.95	-6267.07	30.9	-4098.61	30.95	-756.94
30.9	-6413.01	30.85	-4084.75	30.9	-842.7
30.85	-6532.22	30.8	-4258.98	30.85	-1013.28
30.8	-6588.25	30.75	-4397.68	30.8	-903.08
30.75	-6644.97	30.7	-4390.59	30.75	-1036.35
30.7	-6434.71	30.65	-4578.54	30.7	-1181.74
30.65	-6524.75	30.6	-4451.04	30.65	-1080.83
30.6	-6578.68	30.55	-4462.57	30.6	-1261.06
30.55	-6722.92	30.5	-4552.66	30.55	-1110.84
30.5	-6751.18	30.45	-4619.05	30.5	-1165.7
30.45	-6819.69	30.4	-4495.69	30.45	-1335.64
30.4	-6908.65	30.35	-4771.45	30.4	-1384.32
30.35	-6774.74	30.3	-4832	30.35	-1461.05
30.3	-6954.77	30.25	-4782.85	30.3	-1456.83
30.25	-6856.8	30.2	-4764.56	30.25	-1538
30.2	-6870.39	30.15	-4802.11	30.2	-1411.77
30.15	-6979.28	30.1	-4816.93	30.15	-1383.9
30.1	-6881.37	30.05	-4849.57	30.1	-1487.43
30.05	-6981.11	30	-4885.21	30.05	-1511.84
30	-6979.57	29.95	-4979.05	30	-1579.37
29.95	-7046.68	29.9	-4994.22	29.95	-1621
29.9	-6879.39	29.85	-5030.5	29.9	-1445.02
29.85	-7097.58	29.8	-4912.34	29.85	-1587.53
29.8	-6831.78	29.75	-5011.99	29.8	-1709.54
29.75	-7109.34	29.7	-5005.48	29.75	-1582.77
29.7	-7155.93	29.65	-5034.3	29.7	-1608.24
29.65	-6986.3	29.6	-4975.92	29.65	-1639.49
29.6	-7295.6	29.55	-4932.66	29.6	-1597.05
29.55	-7205.82	29.5	-4935.72	29.55	-1645.04
29.5	-7151.77	29.45	-5010	29.5	-1571.11
29.45	-6943.59	29.4	-5014.44	29.45	-1597.9
29.4	-7186.22	29.35	-5053.34	29.4	-1612.94
29.35	-7153.85	29.3	-5075.08	29.35	-1670.74
29.3	-7247.42	29.25	-5024.25	29.3	-1706.69
29.25	-7262.86	29.2	-4936.35	29.25	-1659.25
29.2	-7277.4	29.15	-4927.98	29.2	-1636.17
29.15	-7204	29.1	-4989	29.15	-1656.17
29.1	-7217.21	29.05	-5025.21	29.1	-1720.75
29.05	-7167.73	29	-5020.09	29.05	-1590.51
29	-7099.8	28.95	-4912.89	29	-1683.34
28.95	-6915.33	28.9	-4953.08	28.95	-1709.01
28.9	-7129.52	28.85	-5140.08	28.9	-1662.72
28.85	-7147.06	28.8	-4987.75	28.85	-1713.19
28.8	-7165.36	28.75	-5012.14	28.8	-1609.89
28.75	-7173.27	28.7	-5015.49	28.75	-1609.32
28.7	-7032.98	28.65	-5065.34	28.7	-1613.88
28.65	-7226.6	28.6	-5149.78	28.65	-1662.94
28.6	-7152.63	28.55	-5056.83	28.6	-1751.74
28.55	-6989.29	28.5	-5026.16	28.55	-1693.31
28.5	-6994.36	28.45	-4954.77	28.5	-1654.62
28.45	-7157.6	28.4	-5119.27	28.45	-1556.75
28.4	-7075.62	28.35	-4932.02	28.4	-1446.24
28.35	-7204.47	28.3	-5033.07	28.35	-1710.52
28.3	-7228.36	28.25	-5187.78	28.3	-1738.56
28.25	-7161.23	28.2	-4947.15	28.25	-1763.81
28.2	-7068.44	28.15	-5105.1	28.2	-1701.7
28.15	-7342.14	28.1	-5031.51	28.15	-1730.57
28.1	-7138.3	28.05	-5047.32	28.1	-1777.53
28.05	-7080.89	28	-5052.92	28.05	-1763.7
28	-7205.17	27.95	-5029.54	28	-1627.39
27.95	-7185.88	27.9	-5015.65	27.95	-1589.15
27.9	-7305.77	27.85	-5086.1	27.9	-1763.71
27.85	-7270.72	27.8	-5070.21	27.85	-1695.79
27.8	-7167.81	27.75	-5076.39	27.8	-1690.17
27.75	-7209.48	27.7	-5178.51	27.75	-1674.36
27.7	-7205.64	27.65	-5141.72	27.7	-1749.99
27.65	-7327.95	27.6	-5018.58	27.65	-1695.86
27.6	-7313.48	27.55	-5135.13	27.6	-1704.12
27.55	-7313.17	27.5	-5205.94	27.55	-1664.73
27.5	-6970.4	27.45	-4908.2	27.5	-1724.62
27.45	-6911.94	27.4	-4890.87	27.45	-1741.93
27.4	-7149.12	27.35	-4860.57	27.4	-1632.24
27.35	-7191.93	27.3	-5100.82	27.35	-1758.98
27.3	-7135.93	27.25	-5172.49	27.3	-1701.27
27.25	-7074	27.2	-5011.34	27.25	-1746.93
27.2	-7077.67	27.15	-5060.92	27.2	-1682.75
27.15	-7094.21	27.1	-5042.29	27.15	-1613.29
27.1	-7007.81	27.05	-4988.48	27.1	-1703.67
27.05	-7180.7	27	-4975.74	27.05	-1669.79
27	-7193.53	26.95	-5040.38	27	-1776.6
26.95	-7103.49	26.9	-4961.72	26.95	-1637.58
26.9	-7131.22	26.85	-5049	26.9	-1659.88
26.85	-7158.53	26.8	-5127.69	26.85	-1689.14
26.8	-7049.72	26.75	-5004.37	26.8	-1811.65
26.75	-7052.29	26.7	-5024.22	26.75	-1725.68
26.7	-6925.21	26.65	-5071	26.7	-1770.54
26.65	-6999.12	26.6	-5078.58	26.65	-1692.38
26.6	-6885.5	26.55	-4984.36	26.6	-1680.78
26.55	-7038.67	26.5	-5017.88	26.55	-1668.83
26.5	-6939.66	26.45	-5155.82	26.5	-1784.44
26.45	-7015.76	26.4	-5136.32	26.45	-1790.27
26.4	-7059.34	26.35	-4979.41	26.4	-1550.19
26.35	-7030.79	26.3	-5059.64	26.35	-1615.92
26.3	-7101.82	26.25	-5045.94	26.3	-1642.48
26.25	-7133.08	26.2	-4972.77	26.25	-1641.14
26.2	-6793.72	26.15	-4935.5	26.2	-1592.03
26.15	-6899.08	26.1	-4969.69	26.15	-1675.73
26.1	-7071.37	26.05	-5028.91	26.1	-1743.44
26.05	-7143.94	26	-5006.98	26.05	-1632.2
26	-6958.93	25.95	-4985.38	26	-1686.75
25.95	-7185.64	25.9	-4948.23	25.95	-1643.73
25.9	-7124.62	25.85	-4974.99	25.9	-1710.06
25.85	-7000.86	25.8	-4942.96	25.85	-1624.6
25.8	-7044.1	25.75	-4953.37	25.8	-1538.72
25.75	-6887.85	25.7	-4959.9	25.75	-1583.87
25.7	-6899.75	25.65	-4866.74	25.7	-1581.02
25.65	-6993.79	25.6	-5004.7	25.65	-1589.65
25.6	-6946.52	25.55	-5002.47	25.6	-1660.33
25.55	-6977.81	25.5	-4955.47	25.55	-1574.85
25.5	-7012.91	25.45	-4965.88	25.5	-1601.51
25.45	-7026.45	25.4	-4999.36	25.45	-1547.93
25.4	-7014.38	25.35	-4962.48	25.4	-1540.15
25.35	-6830.59	25.3	-4858.44	25.35	-1567.96
25.3	-6880.56	25.25	-4894.99	25.3	-1698.22
25.25	-6830.36	25.2	-4905.43	25.25	-1621.87

## Sheet: Figure 1h
x	y(W2C/N1.4C)	y(W2C/N2.3C)	y(W2C/N3.0C)
1	5.42
2		5.63
3			5.69

## Sheet: Figure 2b
	Conversion (%)	Selectivity (%)
0	0	100
3	22.5	100
6	42.9	100
9	59.5	100
12	74.2	99
15	88.6	98.6
18	100	98

## Sheet: Figure 2c
X	Y
0	0
3	300
6	480
9	610
12	700
15	790
18	880

## Sheet: Figure 2d
X	Y(H2)	Y(EB)
0		--
3	55	45.217
6	52	42.024
9	48	42.23
12	44	42.436
15	42	43.775
18	42	45.32

## Sheet: Figure 2e
x	--	y(NC)	y(W2C)	y(Mixture)	y(W2C/N3.0C)
2		5.6
3	--	--	8
4	--		--	10.2
5	--			--	22.5
6	--
6	--

## Sheet: Figure 2f
x	y(C rod)	y(Pt)	y(Ti)
1.2	0.629	0.7094	0.7821
1.201	0.6229	0.7221	0.7713
1.202	0.613	0.7357	0.7694
1.203	0.6173	0.7306	0.7712
1.204	0.6173	0.7235	0.769
1.205	0.6175	0.7277	0.7663
1.206	0.6093	0.7242	0.7602
1.207	0.6084	0.7271	0.7478
1.208	0.6057	0.7287	0.7645
1.209	0.6072	0.7331	0.7708
1.21	0.6078	0.7379	0.7762
1.211	0.5984	0.7311	0.7701
1.212	0.6055	0.7359	0.7571
1.213	0.6101	0.7367	0.7723
1.214	0.5983	0.7444	0.7708
1.215	0.5988	0.7462	0.7833
1.216	0.6024	0.7566	0.7825
1.217	0.6149	0.7576	0.7877
1.218	0.6117	0.7641	0.7882
1.219	0.6153	0.7627	0.7824
1.22	0.6171	0.7634	0.7881
1.221	0.6226	0.7608	0.7829
1.222	0.6181	0.7658	0.7964
1.223	0.6242	0.7835	0.8033
1.224	0.6313	0.7756	0.8119
1.225	0.6306	0.7777	0.8161
1.226	0.6284	0.7903	0.8137
1.227	0.6308	0.7995	0.8239
1.228	0.6356	0.791	0.8222
1.229	0.6466	0.798	0.8131
1.23	0.6484	0.8087	0.8191
1.231	0.6512	0.8017	0.8245
1.232	0.6484	0.7952	0.8366
1.233	0.6536	0.8044	0.837
1.234	0.6598	0.8261	0.8355
1.235	0.6689	0.8265	0.8427
1.236	0.6663	0.8299	0.8567
1.237	0.6611	0.8296	0.8565
1.238	0.6641	0.8276	0.8551
1.239	0.6654	0.8325	0.8719
1.24	0.6725	0.8326	0.8677
1.241	0.6761	0.8393	0.8687
1.242	0.6831	0.8376	0.8721
1.243	0.677	0.8579	0.8786
1.244	0.6831	0.863	0.8754
1.245	0.6993	0.8681	0.8843
1.246	0.7019	0.8669	0.8797
1.247	0.7037	0.8652	0.903
1.248	0.6934	0.8704	0.901
1.249	0.7127	0.8719	0.9049
1.25	0.7188	0.8849	0.9053
1.251	0.7128	0.8844	0.9304
1.252	0.7214	0.8708	0.9295
1.253	0.7216	0.8811	0.9336
1.254	0.7288	0.8886	0.9351
1.255	0.729	0.8963	0.9359
1.256	0.736	0.9017	0.9313
1.257	0.7411	0.8952	0.9431
1.258	0.7463	0.9052	0.9458
1.259	0.7362	0.9158	0.95
1.26	0.7353	0.9241	0.9564
1.261	0.7394	0.9248	0.9599
1.262	0.7446	0.9265	0.9681
1.263	0.7434	0.9317	0.9759
1.264	0.7471	0.9382	0.9708
1.265	0.764	0.9382	0.9746
1.266	0.7671	0.944	0.9953
1.267	0.7675	0.9356	0.9927
1.268	0.7698	0.9469	0.9917
1.269	0.7611	0.9622	0.983
1.27	0.7708	0.9619	1.007
1.271	0.777	0.9672	1.015
1.272	0.7972	0.9681	1.019
1.273	0.8017	0.9763	1.026
1.274	0.7947	0.9792	1.022
1.275	0.8008	0.9835	1.032
1.276	0.8123	0.9802	1.04
1.277	0.8023	0.9949	1.053
1.278	0.8112	0.9964	1.049
1.279	0.8155	0.9919	1.053
1.28	0.8175	1.005	1.039
1.281	0.824	1.015	1.058
1.282	0.8218	1.02	1.076
1.283	0.8207	1.024	1.077
1.284	0.8347	1.029	1.063
1.285	0.8446	1.024	1.075
1.286	0.857	1.034	1.079
1.287	0.8491	1.05	1.09
1.288	0.8592	1.057	1.089
1.289	0.8562	1.046	1.08
1.29	0.8639	1.063	1.113
1.291	0.8489	1.057	1.111
1.292	0.8548	1.071	1.097
1.293	0.86	1.059	1.131
1.294	0.8554	1.072	1.14
1.295	0.8634	1.07	1.145
1.296	0.8743	1.061	1.151
1.297	0.8793	1.06	1.149
1.298	0.8896	1.09	1.155
1.299	0.8948	1.108	1.173
1.3	0.9085	1.11	1.155
1.301	0.8946	1.11	1.148
1.302	0.8982	1.113	1.179
1.303	0.9059	1.114	1.168
1.304	0.9146	1.116	1.161
1.305	0.9103	1.117	1.174
1.306	0.92	1.126	1.185
1.307	0.9236	1.139	1.184
1.308	0.9366	1.142	1.208
1.309	0.9395	1.129	1.215
1.31	0.9339	1.132	1.212
1.311	0.938	1.149	1.21
1.312	0.9502	1.142	1.206
1.313	0.9544	1.151	1.222
1.314	0.952	1.18	1.223
1.315	0.9612	1.169	1.224
1.316	0.964	1.172	1.213
1.317	0.9675	1.174	1.22
1.318	0.9678	1.185	1.239
1.319	0.9687	1.183	1.256
1.32	0.9748	1.19	1.267
1.321	0.9861	1.202	1.286
1.322	0.9822	1.206	1.27
1.323	0.9668	1.211	1.272
1.324	0.9812	1.202	1.274
1.325	0.99	1.227	1.282
1.326	0.9941	1.213	1.298
1.327	1.003	1.228	1.29
1.328	1.017	1.228	1.287
1.329	1.023	1.242	1.297
1.33	1.026	1.255	1.299
1.331	1.022	1.258	1.306
1.332	1.021	1.259	1.325
1.333	1.03	1.254	1.318
1.334	1.022	1.262	1.321
1.335	1.027	1.271	1.326
1.336	1.035	1.291	1.349
1.337	1.044	1.293	1.367
1.338	1.038	1.286	1.362
1.339	1.067	1.283	1.367
1.34	1.077	1.295	1.383
1.341	1.078	1.289	1.386
1.342	1.077	1.298	1.394
1.343	1.07	1.304	1.404
1.344	1.078	1.307	1.402
1.345	1.086	1.318	1.407
1.346	1.086	1.322	1.419
1.347	1.093	1.317	1.406
1.348	1.106	1.33	1.422
1.349	1.107	1.336	1.425
1.35	1.115	1.346	1.435
1.351	1.115	1.356	1.449
1.352	1.131	1.357	1.452
1.353	1.122	1.362	1.437
1.354	1.117	1.364	1.471
1.355	1.138	1.368	1.472
1.356	1.137	1.369	1.468
1.357	1.139	1.383	1.486
1.358	1.139	1.395	1.477
1.359	1.143	1.389	1.471
1.36	1.148	1.386	1.478
1.361	1.168	1.377	1.497
1.362	1.157	1.4	1.506
1.363	1.151	1.404	1.509
1.364	1.161	1.434	1.498
1.365	1.157	1.426	1.506
1.366	1.167	1.428	1.523
1.367	1.179	1.43	1.533
1.368	1.189	1.426	1.534
1.369	1.19	1.429	1.526
1.37	1.186	1.45	1.543
1.371	1.204	1.462	1.559
1.372	1.228	1.474	1.565
1.373	1.215	1.48	1.558
1.374	1.208	1.492	1.572
1.375	1.219	1.483	1.578
1.376	1.227	1.495	1.602
1.377	1.227	1.512	1.562
1.378	1.237	1.511	1.582
1.379	1.225	1.495	1.592
1.38	1.236	1.496	1.595
1.381	1.264	1.478	1.613
1.382	1.265	1.499	1.635
1.383	1.263	1.524	1.632
1.384	1.271	1.524	1.628
1.385	1.276	1.526	1.641
1.386	1.281	1.532	1.621
1.387	1.285	1.569	1.623
1.388	1.279	1.571	1.643
1.389	1.281	1.566	1.658
1.39	1.291	1.559	1.665
1.391	1.302	1.566	1.665
1.392	1.29	1.6	1.675
1.393	1.295	1.581	1.682
1.394	1.311	1.57	1.692
1.395	1.311	1.587	1.711
1.396	1.312	1.58	1.718
1.397	1.331	1.603	1.728
1.398	1.344	1.614	1.724
1.399	1.349	1.63	1.736
1.4	1.32	1.629	1.729
1.401	1.344	1.636	1.73
1.402	1.367	1.645	1.764
1.403	1.377	1.647	1.742
1.404	1.355	1.644	1.759
1.405	1.345	1.622	1.755
1.406	1.364	1.643	1.793
1.407	1.366	1.684	1.776
1.408	1.366	1.689	1.76
1.409	1.365	1.688	1.779
1.41	1.379	1.694	1.796
1.411	1.394	1.69	1.807
1.412	1.397	1.697	1.799
1.413	1.424	1.7	1.808
1.414	1.403	1.721	1.84
1.415	1.399	1.709	1.842
1.416	1.407	1.739	1.843
1.417	1.422	1.735	1.833
1.418	1.427	1.725	1.86
1.419	1.441	1.726	1.869
1.42	1.442	1.735	1.848
1.421	1.463	1.737	1.88
1.422	1.465	1.769	1.884
1.423	1.47	1.767	1.88
1.424	1.457	1.788	1.9
1.425	1.487	1.767	1.898
1.426	1.483	1.781	1.912
1.427	1.488	1.772	1.909
1.428	1.497	1.788	1.931
1.429	1.501	1.813	1.937
1.43	1.494	1.818	1.932
1.431	1.527	1.818	1.945
1.432	1.508	1.827	1.948
1.433	1.522	1.82	1.965
1.434	1.539	1.839	1.984
1.435	1.542	1.868	1.973
1.436	1.538	1.864	2.012
1.437	1.544	1.876	2.003
1.438	1.54	1.876	1.996
1.439	1.532	1.867	2.021
1.44	1.562	1.861	2.054
1.441	1.545	1.872	2.019
1.442	1.582	1.905	2.016
1.443	1.599	1.926	2.045
1.444	1.581	1.917	2.032
1.445	1.579	1.939	2.058
1.446	1.6	1.926	2.055
1.447	1.606	1.938	2.068
1.448	1.594	1.946	2.099
1.449	1.617	1.953	2.087
1.45	1.617	1.956	2.11
1.451	1.626	1.974	2.119
1.452	1.62	1.967	2.108
1.453	1.62	1.969	2.13
1.454	1.657	1.992	2.132
1.455	1.649	2.004	2.104
1.456	1.65	2.002	2.121
1.457	1.67	2	2.132
1.458	1.681	2.001	2.14
1.459	1.669	2.017	2.148
1.46	1.688	2.025	2.167
1.461	1.679	2.044	2.154
1.462	1.707	2.046	2.185
1.463	1.705	2.076	2.191
1.464	1.712	2.072	2.208
1.465	1.722	2.056	2.2
1.466	1.742	2.062	2.201
1.467	1.742	2.082	2.251
1.468	1.729	2.077	2.238
1.469	1.76	2.1	2.235
1.47	1.77	2.097	2.246
1.471	1.749	2.126	2.264
1.472	1.751	2.115	2.269
1.473	1.764	2.141	2.262
1.474	1.778	2.139	2.286
1.475	1.782	2.145	2.302
1.476	1.775	2.142	2.275
1.477	1.785	2.163	2.306
1.478	1.831	2.176	2.326
1.479	1.836	2.163	2.326
1.48	1.814	2.167	2.35
1.481	1.807	2.18	2.382
1.482	1.821	2.2	2.334
1.483	1.813	2.212	2.343
1.484	1.856	2.233	2.392
1.485	1.884	2.243	2.426
1.486	1.893	2.229	2.399
1.487	1.891	2.224	2.408
1.488	1.908	2.258	2.39
1.489	1.904	2.253	2.397
1.49	1.908	2.252	2.391
1.491	1.892	2.276	2.43
1.492	1.919	2.284	2.419
1.493	1.907	2.276	2.442
1.494	1.905	2.278	2.476
1.495	1.948	2.285	2.451
1.496	1.927	2.319	2.466
1.497	1.944	2.332	2.501
1.498	1.948	2.346	2.496
1.499	1.931	2.35	2.489
1.5	1.92	2.351	2.506
1.501	1.939	2.37	2.538
1.502	1.981	2.355	2.502
1.503	1.986	2.357	2.533
1.504	2.016	2.386	2.53
1.505	2.042	2.399	2.527
1.506	2.057	2.406	2.543
1.507	2.046	2.418	2.555
1.508	2.045	2.426	2.608
1.509	2.036	2.415	2.646
1.51	2.047	2.44	2.617
1.511	2.058	2.454	2.622
1.512	2.091	2.477	2.621
1.513	2.11	2.461	2.601
1.514	2.094	2.452	2.623
1.515	2.1	2.474	2.619
1.516	2.101	2.494	2.624
1.517	2.08	2.498	2.679
1.518	2.127	2.5	2.672
1.519	2.13	2.526	2.717
1.52	2.116	2.556	2.714
1.521	2.119	2.561	2.759
1.522	2.121	2.567	2.755
1.523	2.125	2.56	2.721
1.524	2.152	2.586	2.723
1.525	2.203	2.604	2.753
1.526	2.178	2.575	2.741
1.527	2.193	2.576	2.775
1.528	2.226	2.567	2.812
1.529	2.226	2.591	2.792
1.53	2.229	2.634	2.788
1.531	2.217	2.631	2.825
1.532	2.234	2.677	2.878
1.533	2.253	2.69	2.879
1.534	2.278	2.677	2.857
1.535	2.278	2.665	2.849
1.536	2.279	2.681	2.85
1.537	2.281	2.673	2.926
1.538	2.305	2.696	2.93
1.539	2.321	2.676	2.896
1.54	2.298	2.71	2.887
1.541	2.297	2.705	2.906
1.542	2.334	2.71	2.869
1.543	2.354	2.763	2.945
1.544	2.36	2.766	2.929
1.545	2.379	2.789	2.961
1.546	2.384	2.811	2.989
1.547	2.372	2.77	2.995
1.548	2.398	2.804	3.016
1.549	2.392	2.811	3.02
1.55	2.437	2.823	3.048
1.551	2.431	2.827	3.011
1.552	2.417	2.838	3.066
1.553	2.459	2.833	3.04
1.554	2.46	2.837	3.065
1.555	2.506	2.875	3.043
1.556	2.471	2.854	3.077
1.557	2.492	2.883	3.088
1.558	2.471	2.929	3.126
1.559	2.465	2.935	3.1
1.56	2.497	2.906	3.129
1.561	2.518	2.91	3.131
1.562	2.535	2.914	3.131
1.563	2.547	2.962	3.151
1.564	2.563	2.962	3.166
1.565	2.564	2.97	3.175
1.566	2.571	3.009	3.207
1.567	2.604	3.006	3.255
1.568	2.591	3.02	3.267
1.569	2.588	3.008	3.243
1.57	2.599	3.037	3.262
1.571	2.636	3.056	3.209
1.572	2.626	3.068	3.216
1.573	2.672	3.085	3.262
1.574	2.691	3.1	3.259
1.575	2.684	3.117	3.33
1.576	2.697	3.11	3.339
1.577	2.676	3.123	3.331
1.578	2.67	3.156	3.315
1.579	2.712	3.159	3.315
1.58	2.729	3.164	3.364
1.581	2.726	3.136	3.334
1.582	2.758	3.141	3.359
1.583	2.754	3.158	3.426
1.584	2.756	3.192	3.428
1.585	2.801	3.217	3.422
1.586	2.825	3.226	3.388
1.587	2.792	3.231	3.41
1.588	2.766	3.242	3.424
1.589	2.815	3.244	3.486
1.59	2.87	3.246	3.494
1.591	2.857	3.253	3.513
1.592	2.863	3.285	3.551
1.593	2.885	3.3	3.51
1.594	2.896	3.331	3.48
1.595	2.922	3.361	3.528
1.596	2.907	3.341	3.474
1.597	2.904	3.341	3.542
1.598	2.972	3.38	3.496
1.599	2.997	3.356	3.624
1.6	3.012	3.407	3.685
1.601	2.995	3.421	3.672
1.602	3.018	3.412	3.635
1.603	3.009	3.414	3.616
1.604	3.022	3.433	3.642
1.605	3.017	3.444	3.69
1.606	3.029	3.417	3.676
1.607	3.049	3.459	3.724
1.608	3.021	3.471	3.701
1.609	3.066	3.46	3.751
1.61	3.047	3.543	3.761
1.611	3.074	3.569	3.757
1.612	3.095	3.516	3.805
1.613	3.1	3.513	3.798
1.614	3.107	3.564	3.765
1.615	3.079	3.601	3.81
1.616	3.137	3.645	3.839
1.617	3.165	3.656	3.858
1.618	3.169	3.608	3.878
1.619	3.186	3.626	3.836
1.62	3.208	3.622	3.895
1.621	3.237	3.633	3.955
1.622	3.228	3.687	3.974
1.623	3.245	3.669	3.913
1.624	3.231	3.692	3.975
1.625	3.276	3.754	3.913
1.626	3.29	3.741	4.034
1.627	3.28	3.754	4.017
1.628	3.256	3.77	4.04
1.629	3.306	3.798	4.069
1.63	3.349	3.838	4.048
1.631	3.38	3.825	4.097
1.632	3.397	3.854	4.121
1.633	3.366	3.846	4.129
1.634	3.444	3.814	4.176
1.635	3.429	3.86	4.152
1.636	3.424	3.871	4.091
1.637	3.454	3.846	4.158
1.638	3.453	3.861	4.226
1.639	3.474	3.907	4.174
1.64	3.454	3.919	4.2
1.641	3.443	3.963	4.231
1.642	3.49	3.949	4.216
1.643	3.555	3.957	4.215
1.644	3.574	3.982	4.174
1.645	3.557	3.977	4.233
1.646	3.566	3.998	4.315
1.647	3.592	4.025	4.368
1.648	3.583	4.067	4.337
1.649	3.609	4.081	4.317
1.65	3.686	4.121	4.314
1.651	3.701	4.154	4.28
1.652	3.685	4.071	4.342
1.653	3.653	4.102	4.415
1.654	3.69	4.119	4.451
1.655	3.687	4.138	4.461
1.656	3.706	4.11	4.515
1.657	3.717	4.2	4.489
1.658	3.78	4.18	4.454
1.659	3.789	4.167	4.514
1.66	3.81	4.187	4.531
1.661	3.8	4.23	4.531
1.662	3.813	4.283	4.514
1.663	3.858	4.298	4.53
1.664	3.89	4.274	4.565
1.665	3.951	4.314	4.572
1.666	3.943	4.356	4.526
1.667	3.924	4.351	4.571
1.668	3.918	4.351	4.619
1.669	3.904	4.356	4.681
1.67	3.982	4.381	4.694
1.671	3.995	4.426	4.793
1.672	3.983	4.455	4.773
1.673	4.016	4.468	4.755
1.674	4.071	4.41	4.758
1.675	4.062	4.425	4.704
1.676	4.071	4.508	4.762
1.677	4.08	4.475	4.783
1.678	4.094	4.527	4.784
1.679	4.089	4.559	4.828
1.68	4.101	4.573	4.813
1.681	4.112	4.587	4.797
1.682	4.129	4.59	4.858
1.683	4.201	4.641	4.881
1.684	4.215	4.647	4.929
1.685	4.255	4.645	4.945
1.686	4.239	4.66	4.936
1.687	4.244	4.68	4.882
1.688	4.269	4.692	4.905
1.689	4.245	4.65	4.951
1.69	4.312	4.711	5.067
1.691	4.328	4.75	5.066
1.692	4.268	4.768	5.145
1.693	4.272	4.833	5.108
1.694	4.281	4.825	5.097
1.695	4.394	4.856	5.212
1.696	4.436	4.833	5.229
1.697	4.404	4.896	5.169
1.698	4.396	4.898	5.19
1.699	4.494	4.956	5.202
1.7	4.46	4.966	5.188
1.701	4.493	4.966	5.303
1.702	4.535	4.931	5.31
1.703	4.523	4.94	5.283
1.704	4.549	4.971	5.289
1.705	4.544	5.01	5.32
1.706	4.6	5.043	5.354
1.707	4.63	5.058	5.385
1.708	4.615	5.064	5.313
1.709	4.567	5.059	5.476
1.71	4.583	5.12	5.503
1.711	4.578	5.107	5.47
1.712	4.63	5.126	5.481
1.713	4.779	5.124	5.478
1.714	4.854	5.154	5.467
1.715	4.806	5.196	5.517
1.716	4.775	5.24	5.594
1.717	4.752	5.286	5.639
1.718	4.696	5.212	5.653
1.719	4.776	5.235	5.631
1.72	4.805	5.283	5.561
1.721	4.844	5.304	5.568
1.722	4.873	5.322	5.557
1.723	4.958	5.386	5.672
1.724	4.914	5.459	5.744
1.725	5.005	5.395	5.792
1.726	5.009	5.419	5.842
1.727	5.065	5.432	5.84
1.728	5.033	5.431	5.729
1.729	4.966	5.464	5.769
1.73	4.986	5.468	5.765
1.731	5.02	5.522	5.844
1.732	5.064	5.491	5.766
1.733	5.079	5.487	5.773
1.734	5.142	5.484	5.812
1.735	5.147	5.555	5.898
1.736	5.207	5.586	6.043
1.737	5.201	5.596	6.035
1.738	5.205	5.646	6.007
1.739	5.297	5.646	5.901
1.74	5.159	5.681	5.978
1.741	5.225	5.67	6.018
1.742	5.268	5.73	5.966
1.743	5.265	5.756	6.042
1.744	5.346	5.762	6.15
1.745	5.368	5.751	6.226
1.746	5.332	5.867	6.194
1.747	5.429	5.88	6.193
1.748	5.461	5.846	6.235
1.749	5.481	5.895	6.283
1.75	5.466	5.94	6.284
1.751	5.439	5.948	6.316
1.752	5.437	5.97	6.259
1.753	5.52	5.99	6.358
1.754	5.567	5.932	6.453
1.755	5.598	5.969	6.362
1.756	5.681	6.042	6.397
1.757	5.681	6.058	6.527
1.758	5.619	6.057	6.609
1.759	5.658	6.139	6.556
1.76	5.644	6.085	6.53
1.761	5.724	6.051	6.528
1.762	5.698	6.146	6.52
1.763	5.746	6.14	6.451
1.764	5.797	6.243	6.581
1.765	5.832	6.237	6.673
1.766	5.814	6.241	6.649
1.767	5.863	6.23	6.537
1.768	5.815	6.303	6.64
1.769	5.918	6.339	6.721
1.77	5.904	6.258	6.719
1.771	5.842	6.271	6.675
1.772	5.876	6.336	6.648
1.773	5.997	6.325	6.671
1.774	5.98	6.287	6.63
1.775	5.957	6.407	6.676
1.776	5.954	6.505	6.796
1.777	6.037	6.486	6.908
1.778	6.075	6.521	6.947
1.779	6.097	6.527	6.963
1.78	6.126	6.575	6.954
1.781	6.139	6.524	6.999
1.782	6.267	6.609	6.9
1.783	6.245	6.639	6.911
1.784	6.217	6.658	6.903
1.785	6.236	6.624	7.042
1.786	6.219	6.654	7.068
1.787	6.335	6.677	7.002
1.788	6.262	6.706	7.137
1.789	6.285	6.758	7.192
1.79	6.357	6.8	7.273
1.791	6.413	6.921	7.323
1.792	6.445	6.88	7.285
1.793	6.429	6.846	7.283
1.794	6.434	6.759	7.149
1.795	6.443	6.812	7.124
1.796	6.391	6.873	7.233
1.797	6.514	6.867	7.23
1.798	6.553	6.911	7.18
1.799	6.59	6.969	7.219
1.8	6.625	6.98	7.389
1.801	6.703	7.011	7.383
1.802	6.602	7.083	7.444
1.803	6.646	7.088	7.449
1.804	6.561	7.147	7.56
1.805	6.7	7.185	7.575
1.806	6.748	7.144	7.473
1.807	6.832	7.103	7.486
1.808	6.782	7.088	7.536
1.809	6.812	7.195	7.476
1.81	6.781	7.215	7.476
1.811	6.805	7.224	7.656
1.812	6.834	7.167	7.613
1.813	6.786	7.346	7.683
1.814	6.823	7.33	7.648
1.815	6.849	7.293	7.656
1.816	6.876	7.33	7.684
1.817	6.841	7.368	7.758
1.818	6.829	7.431	7.816
1.819	6.998	7.537	7.771
1.82	7.043	7.546	7.853
1.821	7.002	7.558	7.852
1.822	7.169	7.514	7.819
1.823	7.224	7.534	7.903
1.824	7.168	7.65	8.037
1.825	7.309	7.624	8.09
1.826	7.322	7.596	8.111
1.827	7.234	7.632	7.932
1.828	7.14	7.637	7.939
1.829	7.211	7.641	8.037
1.83	7.412	7.742	7.97
1.831	7.409	7.738	8.159
1.832	7.315	7.711	8.295
1.833	7.437	7.743	8.182
1.834	7.429	7.785	8.189
1.835	7.411	7.76	8.27
1.836	7.453	7.808	8.252
1.837	7.565	7.894	8.297
1.838	7.473	7.901	8.229
1.839	7.508	7.945	8.204
1.84	7.6	7.991	8.247
1.841	7.615	8.058	8.329
1.842	7.641	8.092	8.412
1.843	7.733	8.035	8.337
1.844	7.66	8.11	8.411
1.845	7.687	8.092	8.392
1.846	7.789	8.094	8.421
1.847	7.794	8.063	8.595
1.848	7.794	8.105	8.632
1.849	7.82	8.156	8.679
1.85	7.803	8.116	8.781
1.851	7.778	8.128	8.593
1.852	7.869	8.295	8.616
1.853	7.974	8.332	8.57
1.854	8.051	8.408	8.659
1.855	7.997	8.34	8.786
1.856	7.986	8.366	8.789
1.857	8.098	8.409	8.67
1.858	8.057	8.434	8.822
1.859	8.02	8.454	8.99
1.86	8.052	8.481	8.931
1.861	8.004	8.451	9.058
1.862	8.084	8.397	9.07
1.863	8.151	8.499	8.965
1.864	8.205	8.595	8.784
1.865	8.141	8.549	9.111
1.866	8.232	8.631	9.198
1.867	8.256	8.734	9.065
1.868	8.239	8.704	9.2
1.869	8.253	8.753	9.096
1.87	8.303	8.737	9.144
1.871	8.382	8.757	9.175
1.872	8.28	8.839	9.136
1.873	8.41	8.735	9.251
1.874	8.383	8.795	9.389
1.875	8.461	8.83	9.426
1.876	8.6	8.883	9.33
1.877	8.542	8.95	9.376
1.878	8.627	8.862	9.461
1.879	8.547	8.875	9.298
1.88	8.662	8.989	9.274
1.881	8.788	9.002	9.473
1.882	8.764	8.929	9.476
1.883	8.663	9.011	9.609
1.884	8.739	9.144	9.535
1.885	8.677	9.184	9.571
1.886	8.768	9.204	9.573
1.887	8.635	9.258	9.679
1.888	8.776	9.218	9.615
1.889	8.93	9.231	9.538
1.89	8.822	9.183	9.446
1.891	8.926	9.249	9.611
1.892	8.85	9.297	9.679
1.893	8.822	9.415	9.742
1.894	9.017	9.374	9.908
1.895	8.946	9.392	9.806
1.896	8.993	9.298	9.828
1.897	9.104	9.416	9.793
1.898	9.065	9.416	9.874
1.899	9.028	9.494	9.667
1.9	9.144	9.495	9.724
1.901	9.336	9.478	9.874
1.902	9.278	9.645	9.907
1.903	9.228	9.561	9.925
1.904	9.215	9.433	9.967
1.905	9.269	9.601	9.954
1.906	9.308	9.635	9.95
1.907	9.381	9.625	10.04
1.908	9.246	9.673	10.12
1.909	9.369	9.781	10.13
1.91	9.321	9.751	10.24
1.911	9.493	9.712	10.3
1.912	9.467	9.744	10.29
1.913	9.492	9.735	10.32
1.914	9.404	9.763	10.25
1.915	9.531	9.818	10.01
1.916	9.574	9.867	10.13
1.917	9.627	9.957	10.31
1.918	9.584	9.86	10.43
1.919	9.665	10.06	10.47
1.92	9.658	10.02	10.51
1.921	9.547	10.11	10.44
1.922	9.625	10.14	10.52
1.923	9.784	10.12	10.57
1.924	9.765	10.07	10.59
1.925	9.745	10.12	10.62
1.926	9.789	10.3	10.46
1.927	9.824	10.3	10.54
1.928	9.814	10.27	10.51
1.929	10.02	10.24	10.67
1.93	9.89	10.25	10.92
1.931	9.967	10.34	10.84
1.932	9.968	10.32	10.8
1.933	10.06	10.33	10.78
1.934	10.19	10.34	10.96
1.935	10.18	10.38	10.9
1.936	10.22	10.47	10.82
1.937	10.14	10.52	10.79
1.938	10.13	10.53	10.84
1.939	10.13	10.54	11.13
1.94	10.11	10.57	11.2
1.941	10.36	10.67	11.16
1.942	10.27	10.68	11.04
1.943	10.27	10.65	11.02
1.944	10.22	10.7	11.12
1.945	10.52	10.74	11.28
1.946	10.43	10.71	11.26
1.947	10.41	10.76	11.12
1.948	10.38	10.84	11.14
1.949	10.49	10.84	11.22
1.95	10.6	10.99	11.18
1.951	10.58	11.08	11.37
1.952	10.57	11.04	11.29
1.953	10.63	10.95	11.23
1.954	10.78	10.86	11.43
1.955	10.73	10.88	11.42
1.956	10.7	11.09	11.39
1.957	10.74	11.05	11.56
1.958	10.68	11.04	11.63
1.959	10.87	11.21	11.39
1.96	10.78	11.16	11.47
1.961	10.75	11.13	11.59
1.962	10.86	11.3	11.55
1.963	10.84	11.22	11.6
1.964	10.83	11.25	11.65
1.965	10.96	11.13	11.86
1.966	10.97	11.19	11.95
1.967	11.11	11.28	11.74
1.968	11.13	11.3	11.64
1.969	11.12	11.39	11.66
1.97	10.92	11.45	11.62
1.971	11.07	11.5	11.67
1.972	11.12	11.63	11.88
1.973	11.15	11.61	12.04
1.974	11.02	11.58	11.75
1.975	11.16	11.56	11.8
1.976	11.27	11.5	11.87
1.977	11.33	11.63	11.95
1.978	11.37	11.71	11.93
1.979	11.31	11.8	11.93
1.98	11.35	11.83	12.04
1.981	11.48	11.68	12.05
1.982	11.41	11.72	12.09
1.983	11.45	11.82	12.19
1.984	11.53	11.92	12.15
1.985	11.49	11.89	12.35
1.986	11.54	11.82	12.12
1.987	11.43	11.92	12.12
1.988	11.48	12.02	12.09
1.989	11.62	12.04	12.35
1.99	11.63	12.04	12.22
1.991	11.72	11.95	12.39
1.992	11.76	12.01	12.35
1.993	11.61	11.97	12.23
1.994	11.49	12.12	12.32
1.995	11.62	12	12.56
1.996	11.93	12.09	12.61
1.997	11.98	12.07	12.5
1.998	11.75	12.11	12.5
1.999	11.97	12.24	12.62
2	12.03	12.19	12.65
1.999	11.93	12.23	12.86
1.998	11.81	12.27	12.66
1.997	11.9	12.21	12.53
1.996	11.92	12.44	12.54
1.995	11.69	12.14	12.51
1.994	11.78	11.95	12.43
1.993	11.63	12.03	12.43
1.992	11.6	11.94	12.52
1.991	11.53	11.88	12.4
1.99	11.6	11.95	12.57
1.989	11.72	11.82	12.42
1.988	11.67	11.69	12.44
1.987	11.51	11.76	12.44
1.986	11.58	11.87	12.28
1.985	11.33	11.77	12.13
1.984	11.36	11.75	12.08
1.983	11.31	11.81	12.09
1.982	11.21	11.74	12.07
1.981	11.25	11.65	12.09
1.98	11.28	11.69	11.97
1.979	11.24	11.67	12.07
1.978	11.45	11.53	12.12
1.977	11.46	11.58	12.07
1.976	11.13	11.49	12.03
1.975	11.23	11.32	11.93
1.974	11.08	11.33	12.04
1.973	11.08	11.42	11.93
1.972	11.1	11.36	11.6
1.971	11.06	11.42	11.75
1.97	10.93	11.34	11.72
1.969	10.97	11.27	11.65
1.968	10.86	11.36	11.59
1.967	10.94	11.26	11.5
1.966	10.83	11.37	11.47
1.965	10.76	11.29	11.61
1.964	10.78	11.17	11.51
1.963	10.78	11.06	11.57
1.962	10.78	11.24	11.47
1.961	10.57	11.31	11.5
1.96	10.58	11.13	11.41
1.959	10.69	11	11.21
1.958	10.64	10.97	11.36
1.957	10.66	11.04	11.36
1.956	10.6	10.91	11.32
1.955	10.78	10.88	11.28
1.954	10.56	10.89	11.18
1.953	10.53	10.81	11.11
1.952	10.53	10.82	11.27
1.951	10.5	10.82	11.15
1.95	10.5	10.83	11.05
1.949	10.3	10.81	10.99
1.948	10.43	10.71	11.2
1.947	10.48	10.74	11.23
1.946	10.38	10.58	10.97
1.945	10.34	10.49	10.94
1.944	10.35	10.5	10.99
1.943	10.38	10.51	10.93
1.942	10.19	10.51	10.86
1.941	10.1	10.53	10.8
1.94	10.15	10.44	10.64
1.939	10.2	10.37	10.78
1.938	10.12	10.32	10.82
1.937	10.17	10.33	10.74
1.936	9.977	10.31	10.57
1.935	9.956	10.31	10.69
1.934	9.742	10.3	10.68
1.933	9.95	10.21	10.47
1.932	9.953	10.23	10.52
1.931	9.98	10.2	10.46
1.93	9.918	10.19	10.54
1.929	9.912	10.19	10.67
1.928	9.805	10.19	10.48
1.927	9.709	10.16	10.37
1.926	9.634	10.09	10.49
1.925	9.66	10.04	10.32
1.924	9.814	10.1	10.49
1.923	9.61	10.02	10.4
1.922	9.588	9.961	10.41
1.921	9.688	9.925	10.41
1.92	9.624	9.938	10.33
1.919	9.459	9.902	10.15
1.918	9.443	9.895	10.06
1.917	9.623	9.912	10.04
1.916	9.618	9.762	10.02
1.915	9.468	9.662	10.05
1.914	9.335	9.716	10.16
1.913	9.208	9.788	10.2
1.912	9.229	9.738	10.04
1.911	9.29	9.648	10.12
1.91	9.336	9.62	10.09
1.909	9.474	9.662	9.993
1.908	9.373	9.59	10.04
1.907	9.278	9.609	9.832
1.906	9.103	9.496	9.683
1.905	9.095	9.457	9.834
1.904	9.036	9.399	9.808
1.903	9.087	9.319	9.688
1.902	9.115	9.24	9.736
1.901	9.211	9.347	9.879
1.9	9.143	9.34	9.719
1.899	9.152	9.208	9.756
1.898	9.052	9.208	9.681
1.897	8.893	9.293	9.589
1.896	8.983	9.124	9.717
1.895	8.853	9.133	9.643
1.894	8.925	9.199	9.515
1.893	8.832	9.103	9.48
1.892	8.782	9.012	9.535
1.891	8.695	9.047	9.345
1.89	8.75	9.028	9.349
1.889	8.723	9.018	9.416
1.888	8.598	9.051	9.347
1.887	8.712	9.032	9.331
1.886	8.701	8.989	9.356
1.885	8.681	8.918	9.375
1.884	8.561	8.848	9.306
1.883	8.537	8.849	9.241
1.882	8.463	8.827	9.164
1.881	8.586	8.865	9.11
1.88	8.678	8.767	9.204
1.879	8.537	8.768	9.155
1.878	8.416	8.716	9.156
1.877	8.59	8.685	9.06
1.876	8.374	8.663	9.122
1.875	8.271	8.585	9.054
1.874	8.207	8.647	8.787
1.873	8.351	8.628	8.848
1.872	8.376	8.664	8.91
1.871	8.381	8.626	8.957
1.87	8.124	8.614	8.84
1.869	8.233	8.615	9
1.868	8.261	8.442	8.971
1.867	8.107	8.436	8.899
1.866	7.947	8.448	8.803
1.865	8.015	8.392	8.778
1.864	7.983	8.414	8.598
1.863	7.944	8.291	8.653
1.862	7.98	8.249	8.702
1.861	7.934	8.288	8.592
1.86	7.895	8.285	8.592
1.859	8.005	8.206	8.561
1.858	7.843	8.274	8.474
1.857	7.717	8.253	8.506
1.856	7.752	8.2	8.522
1.855	7.772	8.187	8.54
1.854	7.807	8.193	8.564
1.853	7.754	8.151	8.47
1.852	7.749	8.063	8.407
1.851	7.757	8.023	8.35
1.85	7.641	8.002	8.406
1.849	7.606	7.955	8.371
1.848	7.608	7.958	8.428
1.847	7.566	7.926	8.348
1.846	7.573	7.871	8.273
1.845	7.552	7.822	8.222
1.844	7.627	7.821	8.29
1.843	7.644	7.816	8.22
1.842	7.521	7.824	8.191
1.841	7.556	7.766	8.089
1.84	7.379	7.865	8.083
1.839	7.429	7.769	8.177
1.838	7.406	7.748	8.058
1.837	7.398	7.68	7.966
1.836	7.335	7.655	8.007
1.835	7.288	7.602	8.074
1.834	7.209	7.558	7.988
1.833	7.276	7.554	7.966
1.832	7.261	7.471	7.915
1.831	7.252	7.504	7.919
1.83	7.273	7.459	7.879
1.829	7.256	7.452	7.844
1.828	7.216	7.387	7.669
1.827	7.185	7.44	7.567
1.826	7.223	7.389	7.607
1.825	7.113	7.328	7.622
1.824	7.041	7.312	7.626
1.823	7.145	7.246	7.613
1.822	7.065	7.2	7.551
1.821	7.075	7.197	7.545
1.82	7.015	7.165	7.534
1.819	6.983	7.128	7.511
1.818	6.914	7.121	7.476
1.817	6.81	7.104	7.404
1.816	6.849	7.076	7.434
1.815	6.883	7.042	7.421
1.814	6.735	7.043	7.334
1.813	6.678	7.031	7.366
1.812	6.671	6.997	7.329
1.811	6.665	7.014	7.266
1.81	6.778	7	7.238
1.809	6.689	6.975	7.242
1.808	6.587	6.931	7.337
1.807	6.557	6.888	7.34
1.806	6.593	6.841	7.268
1.805	6.611	6.816	7.21
1.804	6.618	6.783	7.177
1.803	6.563	6.824	7.029
1.802	6.514	6.812	7.133
1.801	6.373	6.72	7.042
1.8	6.442	6.728	7.082
1.799	6.453	6.671	7.176
1.798	6.396	6.705	7.112
1.797	6.299	6.689	7.139
1.796	6.41	6.608	6.99
1.795	6.359	6.632	6.913
1.794	6.27	6.589	7.051
1.793	6.219	6.562	6.964
1.792	6.235	6.493	6.926
1.791	6.206	6.476	6.792
1.79	6.24	6.482	6.865
1.789	6.223	6.477	6.816
1.788	6.19	6.458	6.785
1.787	6.181	6.414	6.797
1.786	6.126	6.415	6.783
1.785	6.172	6.366	6.73
1.784	6.145	6.344	6.643
1.783	6.118	6.378	6.616
1.782	6.024	6.32	6.615
1.781	6.021	6.277	6.623
1.78	6.011	6.293	6.553
1.779	5.981	6.235	6.563
1.778	5.92	6.166	6.562
1.777	5.888	6.157	6.504
1.776	5.962	6.104	6.519
1.775	5.925	6.143	6.525
1.774	5.841	6.125	6.477
1.773	5.838	6.002	6.488
1.772	5.778	5.979	6.37
1.771	5.758	5.986	6.324
1.77	5.793	5.958	6.28
1.769	5.768	5.942	6.314
1.768	5.713	5.955	6.218
1.767	5.72	5.918	6.197
1.766	5.739	5.936	6.262
1.765	5.68	5.831	6.236
1.764	5.639	5.82	6.223
1.763	5.629	5.786	6.15
1.762	5.599	5.813	6.224
1.761	5.63	5.757	6.235
1.76	5.584	5.761	6.114
1.759	5.543	5.768	6.016
1.758	5.425	5.695	6.008
1.757	5.373	5.661	6.012
1.756	5.432	5.719	6.076
1.755	5.373	5.695	5.998
1.754	5.401	5.628	6.001
1.753	5.373	5.602	5.981
1.752	5.367	5.609	5.912
1.751	5.319	5.569	5.82
1.75	5.283	5.557	5.937
1.749	5.309	5.513	5.86
1.748	5.274	5.513	5.728
1.747	5.23	5.471	5.763
1.746	5.259	5.433	5.839
1.745	5.309	5.469	5.742
1.744	5.164	5.384	5.68
1.743	5.081	5.373	5.634
1.742	5.017	5.338	5.59
1.741	5.089	5.344	5.566
1.74	5.016	5.314	5.553
1.739	5.059	5.264	5.628
1.738	5.058	5.272	5.605
1.737	4.999	5.278	5.594
1.736	5.003	5.216	5.567
1.735	5.04	5.224	5.613
1.734	4.969	5.217	5.435
1.733	4.984	5.124	5.441
1.732	4.974	5.166	5.469
1.731	4.939	5.158	5.447
1.73	4.877	5.145	5.459
1.729	4.869	5.077	5.421
1.728	4.852	5.104	5.321
1.727	4.805	5.033	5.319
1.726	4.825	4.978	5.363
1.725	4.764	5.004	5.377
1.724	4.756	4.967	5.277
1.723	4.79	4.986	5.269
1.722	4.74	4.903	5.306
1.721	4.684	4.931	5.284
1.72	4.631	4.86	5.278
1.719	4.697	4.845	5.296
1.718	4.559	4.855	5.22
1.717	4.571	4.839	5.214
1.716	4.587	4.762	5.19
1.715	4.64	4.76	5.109
1.714	4.585	4.776	5.071
1.713	4.517	4.745	5.02
1.712	4.565	4.751	5.013
1.711	4.552	4.717	5.054
1.71	4.528	4.685	5.029
1.709	4.509	4.659	4.989
1.708	4.428	4.691	4.892
1.707	4.475	4.651	4.916
1.706	4.486	4.616	4.908
1.705	4.484	4.585	4.902
1.704	4.363	4.535	4.963
1.703	4.308	4.574	4.93
1.702	4.259	4.546	4.896
1.701	4.256	4.481	4.824
1.7	4.28	4.479	4.818
1.699	4.258	4.436	4.779
1.698	4.254	4.476	4.705
1.697	4.257	4.439	4.688
1.696	4.223	4.432	4.688
1.695	4.205	4.41	4.725
1.694	4.126	4.385	4.705
1.693	4.181	4.36	4.693
1.692	4.158	4.341	4.668
1.691	4.145	4.346	4.659
1.69	4.086	4.3	4.703
1.689	4.106	4.289	4.643
1.688	4.13	4.312	4.62
1.687	4.081	4.263	4.569
1.686	3.99	4.235	4.561
1.685	3.988	4.165	4.513
1.684	3.986	4.201	4.506
1.683	4.003	4.193	4.505
1.682	3.941	4.128	4.448
1.681	3.949	4.103	4.381
1.68	3.948	4.119	4.359
1.679	3.916	4.078	4.401
1.678	3.9	4.071	4.376
1.677	3.917	4.06	4.371
1.676	3.844	4.007	4.298
1.675	3.84	4.053	4.259
1.674	3.854	4.047	4.31
1.673	3.855	4.015	4.301
1.672	3.794	3.993	4.21
1.671	3.778	3.947	4.206
1.67	3.734	3.949	4.218
1.669	3.776	3.945	4.202
1.668	3.709	3.933	4.223
1.667	3.682	3.925	4.205
1.666	3.68	3.893	4.202
1.665	3.668	3.88	4.132
1.664	3.666	3.863	4.149
1.663	3.616	3.856	4.14
1.662	3.615	3.8	4.05
1.661	3.615	3.803	4.036
1.66	3.604	3.804	4.049
1.659	3.554	3.775	4.017
1.658	3.561	3.751	4.037
1.657	3.538	3.701	4.017
1.656	3.51	3.705	3.978
1.655	3.532	3.69	3.972
1.654	3.566	3.676	3.996
1.653	3.476	3.677	3.988
1.652	3.44	3.641	3.908
1.651	3.445	3.623	3.929
1.65	3.422	3.606	3.9
1.649	3.429	3.614	3.888
1.648	3.373	3.569	3.907
1.647	3.342	3.531	3.903
1.646	3.382	3.567	3.898
1.645	3.358	3.554	3.84
1.644	3.351	3.525	3.735
1.643	3.323	3.516	3.727
1.642	3.328	3.502	3.719
1.641	3.292	3.451	3.726
1.64	3.25	3.466	3.745
1.639	3.247	3.434	3.721
1.638	3.263	3.408	3.688
1.637	3.208	3.403	3.699
1.636	3.212	3.402	3.659
1.635	3.193	3.403	3.7
1.634	3.216	3.393	3.649
1.633	3.17	3.34	3.633
1.632	3.158	3.356	3.555
1.631	3.161	3.331	3.574
1.63	3.131	3.319	3.554
1.629	3.116	3.326	3.517
1.628	3.099	3.31	3.528
1.627	3.087	3.267	3.497
1.626	3.047	3.255	3.519
1.625	3.07	3.242	3.474
1.624	3.058	3.225	3.449
1.623	3.038	3.202	3.444
1.622	3.009	3.213	3.424
1.621	2.956	3.199	3.417
1.62	3.017	3.15	3.436
1.619	3.001	3.149	3.418
1.618	3.004	3.15	3.422
1.617	2.961	3.124	3.396
1.616	2.993	3.119	3.366
1.615	2.95	3.108	3.349
1.614	2.94	3.082	3.294
1.613	2.982	3.077	3.265
1.612	2.948	3.057	3.277
1.611	2.908	3.03	3.283
1.61	2.881	3.038	3.296
1.609	2.864	3.046	3.273
1.608	2.891	3.033	3.228
1.607	2.841	2.992	3.205
1.606	2.835	2.974	3.194
1.605	2.832	2.975	3.196
1.604	2.803	2.945	3.176
1.603	2.797	2.921	3.155
1.602	2.769	2.912	3.151
1.601	2.786	2.915	3.14
1.6	2.764	2.872	3.148
1.599	2.753	2.865	3.116
1.598	2.741	2.855	3.064
1.597	2.695	2.853	3.06
1.596	2.697	2.823	3.081
1.595	2.692	2.821	3.065
1.594	2.685	2.805	3.038
1.593	2.696	2.771	3.009
1.592	2.68	2.787	3.001
1.591	2.667	2.766	3.01
1.59	2.654	2.769	3.022
1.589	2.618	2.768	3.008
1.588	2.603	2.722	2.972
1.587	2.587	2.712	2.962
1.586	2.554	2.716	2.967
1.585	2.55	2.678	2.98
1.584	2.525	2.682	2.975
1.583	2.554	2.682	2.903
1.582	2.526	2.696	2.894
1.581	2.52	2.659	2.907
1.58	2.53	2.657	2.91
1.579	2.511	2.674	2.904
1.578	2.523	2.625	2.887
1.577	2.529	2.599	2.847
1.576	2.492	2.595	2.787
1.575	2.468	2.608	2.799
1.574	2.465	2.601	2.825
1.573	2.478	2.569	2.786
1.572	2.452	2.527	2.819
1.571	2.445	2.54	2.79
1.57	2.435	2.548	2.789
1.569	2.446	2.536	2.794
1.568	2.406	2.52	2.802
1.567	2.381	2.527	2.752
1.566	2.361	2.5	2.719
1.565	2.333	2.474	2.681
1.564	2.35	2.477	2.682
1.563	2.357	2.453	2.697
1.562	2.338	2.449	2.7
1.561	2.324	2.444	2.681
1.56	2.317	2.444	2.641
1.559	2.271	2.436	2.654
1.558	2.258	2.412	2.614
1.557	2.267	2.423	2.577
1.556	2.298	2.401	2.588
1.555	2.288	2.403	2.594
1.554	2.233	2.387	2.558
1.553	2.239	2.348	2.531
1.552	2.241	2.35	2.543
1.551	2.24	2.355	2.549
1.55	2.219	2.354	2.539
1.549	2.185	2.327	2.524
1.548	2.2	2.352	2.501
1.547	2.193	2.307	2.522
1.546	2.191	2.29	2.491
1.545	2.188	2.291	2.447
1.544	2.186	2.278	2.455
1.543	2.169	2.269	2.427
1.542	2.161	2.266	2.416
1.541	2.163	2.286	2.392
1.54	2.096	2.277	2.391
1.539	2.122	2.241	2.388
1.538	2.136	2.219	2.388
1.537	2.125	2.206	2.412
1.536	2.078	2.208	2.399
1.535	2.102	2.199	2.384
1.534	2.113	2.175	2.355
1.533	2.089	2.188	2.352
1.532	2.089	2.168	2.36
1.531	2.07	2.159	2.349
1.53	2.038	2.144	2.346
1.529	2.048	2.129	2.345
1.528	2.049	2.125	2.348
1.527	2.061	2.117	2.324
1.526	2.029	2.107	2.291
1.525	2.016	2.094	2.276
1.524	2.017	2.083	2.276
1.523	1.991	2.074	2.239
1.522	1.974	2.074	2.261
1.521	2.009	2.067	2.254
1.52	2.018	2.055	2.253
1.519	1.972	2.048	2.205
1.518	1.974	2.064	2.229
1.517	1.956	2.044	2.238
1.516	1.975	2.033	2.218
1.515	1.95	2.022	2.189
1.514	1.945	2.012	2.169
1.513	1.904	2.012	2.186
1.512	1.911	2.012	2.153
1.511	1.922	1.998	2.128
1.51	1.916	2	2.129
1.509	1.913	1.98	2.137
1.508	1.903	1.97	2.145
1.507	1.879	1.947	2.112
1.506	1.866	1.941	2.122
1.505	1.861	1.951	2.078
1.504	1.868	1.93	2.101
1.503	1.869	1.931	2.106
1.502	1.852	1.927	2.075
1.501	1.824	1.917	2.051
1.5	1.839	1.907	2.076
1.499	1.831	1.888	2.068
1.498	1.807	1.919	2.059
1.497	1.799	1.907	2.065
1.496	1.82	1.897	2.042
1.495	1.784	1.881	2.007
1.494	1.761	1.86	2.021
1.493	1.773	1.879	1.992
1.492	1.783	1.853	1.988
1.491	1.783	1.828	1.999
1.49	1.768	1.828	2.005
1.489	1.756	1.841	1.972
1.488	1.745	1.832	1.968
1.487	1.737	1.816	1.958
1.486	1.719	1.821	1.94
1.485	1.736	1.818	1.923
1.484	1.731	1.78	1.891
1.483	1.728	1.765	1.934
1.482	1.712	1.786	1.917
1.481	1.712	1.763	1.919
1.48	1.709	1.758	1.907
1.479	1.681	1.771	1.891
1.478	1.696	1.777	1.878
1.477	1.701	1.752	1.898
1.476	1.703	1.742	1.856
1.475	1.67	1.749	1.849
1.474	1.651	1.736	1.832
1.473	1.659	1.705	1.844
1.472	1.633	1.71	1.836
1.471	1.645	1.723	1.864
1.47	1.638	1.715	1.844
1.469	1.634	1.697	1.832
1.468	1.618	1.722	1.795
1.467	1.608	1.707	1.797
1.466	1.594	1.685	1.84
1.465	1.595	1.679	1.824
1.464	1.6	1.668	1.799
1.463	1.574	1.676	1.779
1.462	1.586	1.671	1.761
1.461	1.586	1.657	1.745
1.46	1.58	1.653	1.754
1.459	1.568	1.641	1.759
1.458	1.565	1.627	1.752
1.457	1.54	1.615	1.758
1.456	1.534	1.62	1.746
1.455	1.535	1.604	1.751
1.454	1.549	1.582	1.731
1.453	1.548	1.578	1.702
1.452	1.527	1.569	1.701
1.451	1.51	1.562	1.709
1.45	1.523	1.563	1.682
1.449	1.519	1.566	1.658
1.448	1.491	1.552	1.67
1.447	1.493	1.554	1.666
1.446	1.495	1.548	1.681
1.445	1.486	1.534	1.654
1.444	1.472	1.543	1.65
1.443	1.469	1.554	1.653
1.442	1.455	1.547	1.652
1.441	1.458	1.543	1.61
1.44	1.468	1.532	1.618
1.439	1.457	1.505	1.631
1.438	1.452	1.492	1.636
1.437	1.444	1.483	1.614
1.436	1.437	1.5	1.603
1.435	1.444	1.506	1.593
1.434	1.444	1.482	1.609
1.433	1.431	1.478	1.579
1.432	1.419	1.475	1.575
1.431	1.405	1.469	1.576
1.43	1.43	1.459	1.574
1.429	1.413	1.457	1.547
1.428	1.412	1.466	1.546
1.427	1.407	1.453	1.558
1.426	1.393	1.442	1.543
1.425	1.384	1.437	1.519
1.424	1.361	1.432	1.52
1.423	1.372	1.413	1.541
1.422	1.356	1.417	1.528
1.421	1.358	1.419	1.489
1.42	1.352	1.416	1.492
1.419	1.35	1.416	1.507
1.418	1.332	1.388	1.477
1.417	1.341	1.382	1.485
1.416	1.353	1.377	1.492
1.415	1.338	1.366	1.493
1.414	1.331	1.371	1.482
1.413	1.316	1.359	1.48
1.412	1.303	1.359	1.444
1.411	1.297	1.369	1.427
1.41	1.309	1.363	1.463
1.409	1.325	1.345	1.451
1.408	1.326	1.351	1.422
1.407	1.308	1.35	1.439
1.406	1.292	1.33	1.448
1.405	1.29	1.341	1.431
1.404	1.279	1.33	1.428
1.403	1.27	1.317	1.415
1.402	1.277	1.322	1.42
1.401	1.254	1.331	1.422
1.4	1.24	1.315	1.402
1.399	1.253	1.31	1.383
1.398	1.259	1.299	1.384
1.397	1.259	1.282	1.383
1.396	1.241	1.286	1.392
1.395	1.23	1.281	1.365
1.394	1.237	1.269	1.362
1.393	1.229	1.27	1.38
1.392	1.211	1.278	1.375
1.391	1.217	1.263	1.343
1.39	1.214	1.255	1.344
1.389	1.214	1.259	1.34
1.388	1.217	1.245	1.331
1.387	1.202	1.25	1.334
1.386	1.199	1.241	1.336
1.385	1.185	1.231	1.325
1.384	1.177	1.233	1.293
1.383	1.178	1.225	1.283
1.382	1.177	1.219	1.314
1.381	1.188	1.211	1.287
1.38	1.197	1.205	1.284
1.379	1.176	1.211	1.287
1.378	1.167	1.207	1.277
1.377	1.145	1.196	1.283
1.376	1.129	1.2	1.274
1.375	1.129	1.195	1.267
1.374	1.136	1.197	1.259
1.373	1.131	1.175	1.256
1.372	1.12	1.172	1.256
1.371	1.116	1.166	1.26
1.37	1.124	1.162	1.25
1.369	1.116	1.161	1.229
1.368	1.123	1.174	1.233
1.367	1.12	1.166	1.199
1.366	1.098	1.153	1.228
1.365	1.103	1.144	1.209
1.364	1.095	1.136	1.204
1.363	1.086	1.143	1.209
1.362	1.098	1.131	1.203
1.361	1.093	1.127	1.199
1.36	1.09	1.11	1.193
1.359	1.089	1.117	1.183
1.358	1.065	1.11	1.189
1.357	1.065	1.105	1.186
1.356	1.061	1.096	1.176
1.355	1.068	1.093	1.182
1.354	1.06	1.088	1.175
1.353	1.057	1.087	1.157
1.352	1.049	1.069	1.146
1.351	1.042	1.058	1.137
1.35	1.035	1.065	1.137
1.349	1.044	1.065	1.13
1.348	1.029	1.068	1.124
1.347	1.028	1.072	1.119
1.346	1.021	1.06	1.102
1.345	1.012	1.061	1.1
1.344	1.01	1.056	1.099
1.343	1.007	1.043	1.094
1.342	1.004	1.041	1.101
1.341	0.9967	1.047	1.111
1.34	0.9998	1.051	1.085
1.339	0.9818	1.036	1.089
1.338	0.9893	1.03	1.097
1.337	0.9975	1.022	1.092
1.336	0.9735	1.013	1.088
1.335	0.9678	1.007	1.103
1.334	0.966	0.9997	1.083
1.333	0.9621	1.01	1.065
1.332	0.9479	1.011	1.072
1.331	0.9495	1.006	1.06
1.33	0.9586	0.9993	1.06
1.329	0.9468	0.9884	1.056
1.328	0.9402	0.9779	1.056
1.327	0.9376	0.977	1.045
1.326	0.9258	0.9746	1.043
1.325	0.9162	0.9799	1.028
1.324	0.9122	0.9754	1.01
1.323	0.9076	0.9612	1.014
1.322	0.8981	0.9514	1.01
1.321	0.894	0.9425	1.014
1.32	0.9041	0.9507	1.009
1.319	0.9065	0.9498	0.9969
1.318	0.9036	0.9413	1.007
1.317	0.8951	0.9342	1.001
1.316	0.8844	0.9399	0.9985
1.315	0.8963	0.9316	1.006
1.314	0.8958	0.9279	0.9813
1.313	0.893	0.9152	0.9795
1.312	0.89	0.9087	0.9789
1.311	0.8764	0.9124	0.9828
1.31	0.8626	0.9136	0.9772
1.309	0.8583	0.9133	0.9642
1.308	0.8672	0.907	0.9473
1.307	0.8554	0.9099	0.9454
1.306	0.8549	0.9048	0.9412
1.305	0.8557	0.9008	0.9229
1.304	0.847	0.8891	0.9288
1.303	0.8532	0.8861	0.9322
1.302	0.847	0.8855	0.9267
1.301	0.8468	0.8709	0.9198
1.3	0.8358	0.8633	0.9304
1.299	0.822	0.863	0.9212
1.298	0.8143	0.8627	0.9217
1.297	0.8033	0.859	0.9228
1.296	0.8038	0.8577	0.9084
1.295	0.7995	0.8534	0.9023
1.294	0.8086	0.8482	0.8926
1.293	0.8099	0.8574	0.8917
1.292	0.7999	0.8532	0.886
1.291	0.78	0.8367	0.8776
1.29	0.7868	0.8321	0.8708
1.289	0.7755	0.8256	0.8686
1.288	0.7726	0.8148	0.8738
1.287	0.7646	0.8199	0.8658
1.286	0.7648	0.8175	0.862
1.285	0.747	0.8108	0.8626
1.284	0.7536	0.8009	0.8548
1.283	0.7557	0.7997	0.8543
1.282	0.7498	0.7962	0.8495
1.281	0.7593	0.7905	0.847
1.28	0.7498	0.7861	0.8376
1.279	0.7396	0.788	0.8265
1.278	0.7304	0.779	0.8154
1.277	0.7311	0.774	0.8169
1.276	0.7317	0.7679	0.8159
1.275	0.7312	0.7624	0.807
1.274	0.7284	0.7591	0.8067
1.273	0.7291	0.7596	0.8046
1.272	0.716	0.7579	0.7934
1.271	0.7131	0.756	0.7981
1.27	0.6997	0.7451	0.7876
1.269	0.7027	0.7519	0.7839
1.268	0.7067	0.7421	0.7815
1.267	0.6985	0.7329	0.784
1.266	0.7032	0.7323	0.7817
1.265	0.7014	0.7227	0.7689
1.264	0.6822	0.7249	0.7673
1.263	0.6815	0.7266	0.7579
1.262	0.6709	0.717	0.7603
1.261	0.6643	0.7104	0.7474
1.26	0.6647	0.7053	0.7497
1.259	0.6641	0.7036	0.7453
1.258	0.6648	0.7066	0.7349
1.257	0.6558	0.7012	0.7354
1.256	0.6486	0.6973	0.7268
1.255	0.638	0.6929	0.7157
1.254	0.6366	0.6875	0.7134
1.253	0.6299	0.6809	0.7054
1.252	0.6287	0.6756	0.7099
1.251	0.627	0.6745	0.6979
1.25	0.6249	0.676	0.696
1.249	0.6254	0.6667	0.6981
1.248	0.6173	0.6593	0.7002
1.247	0.6224	0.6553	0.6928
1.246	0.6159	0.6471	0.6855
1.245	0.605	0.6413	0.6867
1.244	0.6098	0.6454	0.6821
1.243	0.6056	0.6359	0.6824
1.242	0.5984	0.6324	0.6717
1.241	0.5911	0.6283	0.6622
1.24	0.5809	0.6279	0.6791
1.239	0.5776	0.629	0.6671
1.238	0.5732	0.6197	0.6608
1.237	0.5763	0.6122	0.6596
1.236	0.5774	0.6095	0.6555
1.235	0.5742	0.6171	0.6403
1.234	0.5672	0.6078	0.6439
1.233	0.5522	0.6009	0.6414
1.232	0.551	0.6017	0.6457
1.231	0.5553	0.5949	0.6367
1.23	0.5573	0.5888	0.6337
1.229	0.5526	0.5805	0.6296
1.228	0.5417	0.5766	0.6224
1.227	0.5359	0.5734	0.6145
1.226	0.534	0.5646	0.608
1.225	0.527	0.5641	0.5977
1.224	0.5281	0.5658	0.601
1.223	0.5295	0.563	0.5941
1.222	0.521	0.5549	0.5951
1.221	0.5185	0.5446	0.5926
1.22	0.5123	0.548	0.5909
1.219	0.5106	0.5497	0.5856
1.218	0.5111	0.5464	0.582
1.217	0.4999	0.5384	0.5768
1.216	0.4938	0.5339	0.5711
1.215	0.4953	0.5275	0.5719
1.214	0.4913	0.5274	0.5691
1.213	0.4828	0.5292	0.5594
1.212	0.4829	0.5257	0.5539
1.211	0.4833	0.5182	0.5517
1.21	0.4772	0.5178	0.5458
1.209	0.4741	0.509	0.5478
1.208	0.4728	0.5046	0.5356
1.207	0.4706	0.502	0.5416
1.206	0.4658	0.4969	0.5282
1.205	0.4654	0.4983	0.5283
1.204	0.4632	0.4893	0.5317
1.203	0.4552	0.4865	0.5208
1.202	0.4491	0.4891	0.5159
1.201	0.4418	0.4817	0.513

## Sheet: Figure 3e
x	y(C8H10)	y(*C8H10)	y(*C8H9)	y(*C8H9+*CH3O)	y(*C9H12O)
0	0
0.5	0
1		-3.18
1.5		-3.18
2			-3.05
2.5			-3.05
3				-2.65
3.5				-2.65
4					-2.57
4.5					-2.57

## Sheet: Figure 3f
X1(W2C/N3.0C)	Y1		X2(W2C/N2.3C)	Y2		X3(W2C/N1.4C)	Y3		X4(NC)	Y4
50.1006	0		49.9744	0.00136		49.8993	0.00582		49.9297	0.001
50.0813	7.15256e-06		49.9842	0.00135		50.0218	0.17705		49.9516	0.00102
50.0956	2.6226e-05		49.9956	0.00141		50.0111	0.06646		49.9516	0.000990463
50.0755	-2.14577e-05		49.9901	0.00142		49.9762	0.04628		49.9564	0.00103
50.0813	3.8147e-05		50.0079	0.00128		49.9458	0.03723		49.9648	0.000949932
50.0609	5.72205e-05		50.0018	0.00139		49.9388	0.03166		49.9773	0.00097139
50.0723	3.57628e-05		50.005	0.00135		49.9249	0.02778		49.9795	0.000885559
50.0583	2.86102e-05		49.9934	0.00134		49.9216	0.02468		49.9857	0.000837875
50.0719	7.62939e-05		50.0143	0.00129		49.9055	0.02237		49.9857	0.000835491
50.0644	1.90735e-05		50	0.00136		49.9088	0.02041		49.9949	0.000854565
50.0705	5.72205e-05		50.0079	0.00134		49.9073	0.01886		50.0129	0.000933243
50.044	5.72205e-05		49.9821	0.00128		49.9084	0.01751		50.0079	0.000809265
50.0437	-2.38419e-06		49.9857	0.00127		49.9458	0.01661		50.0064	0.000818802
50.0297	0.000133514		49.981	0.00135		49.9355	0.0155		50.0218	0.000856949
50.0687	0.00331		49.9938	0.0026		49.9421	0.01442		50.0515	0.000895096
50.165	0.01476		50.083	0.00692		49.9538	0.01376		50.1085	0.00125
50.2745	0.02376		50.174	0.00993		49.9744	0.01309		50.1493	0.00157
50.2978	0.04672		50.2115	0.00764		49.9619	0.01248		50.1317	0.00172
50.3125	0.06363		50.2291	0.00435		50.1865	0.13763		50.1081	0.00146
50.2992	0.0485		50.2058	0.00248		50.1489	0.11007		50.0938	0.00203
50.2949	0.03409		50.2162	0.00171		50.1443	0.07607		50.1006	0.01247
50.2652	0.02574		50.2004	0.00154		50.1131	0.05924		50.1099	0.0308
50.2717	0.02082		50.1994	0.00159		50.1085	0.04832		50.1117	0.04304
50.2477	0.01767		50.1854	0.00177		50.0959	0.04082		50.1274	0.04934
50.243	0.01535		50.179	0.00195		50.0988	0.0354		50.1317	0.05213
50.2226	0.01363		50.1679	0.00222		50.1113	0.03121		50.1489	0.05197
50.2291	0.0123		50.1693	0.00228		50.1002	0.02799		50.1471	0.04935
50.2115	0.01126		50.1489	0.00242		50.0956	0.02528		50.1507	0.04596
50.1979	0.01035		50.1478	0.0025		50.0924	0.02309		50.1586	0.04254
50.1786	0.00961		50.1367	0.0026		50.0866	0.02121		50.1632	0.03936
50.1754	0.00894		50.1335	0.00265		50.0924	0.01962		50.1743	0.03641
50.155	0.00843		50.1085	0.00273		50.1085	0.01818		50.1786	0.03378
50.1536	0.00793		50.0945	0.00288		50.1095	0.01701		50.1808	0.03153
50.1428	0.0075		50.0895	0.00298		50.1085	0.01585		50.1865	0.02951
50.1321	0.00712		50.077	0.00306		50.1117	0.01498		50.1901	0.02765
50.1113	0.00676		50.0798	0.00318		50.1178	0.0142		50.1933	0.02602
50.1052	0.00644		50.0798	0.00329		50.1378	0.01357		50.1947	0.02459
50.0956	0.00614		50.0676	0.00347		50.281	0.20984		50.1926	0.02326
50.1006	0.00587		50.0483	0.00342		50.2606	0.10171		50.199	0.02209
50.0755	0.00563		50.0533	0.00358		50.2287	0.07471		50.1958	0.021
50.0813	0.00539		50.0472	0.00366		50.2037	0.05861		50.2105	0.02003
50.0644	0.00526		50.0347	0.00372		50.1647	0.04819		50.2069	0.01914
50.063	0.00507		50.0111	0.00376		50.1335	0.0408		50.2022	0.01833
50.0515	0.00495		50.0161	0.00382		50.1113	0.0354		50.2101	0.01757
50.0501	0.00474		49.9985	0.00393		50.1017	0.03126		50.2087	0.0169
50.044	0.00461		50.0093	0.00403		50.0992	0.02789		50.2072	0.01628
50.0362	0.00456		49.9923	0.00403		50.0866	0.0252		50.2137	0.01568
50.0254	0.00445		49.9967	0.00404		50.0723	0.02301		50.2198	0.0151
50.0254	0.00434		49.9886	0.00404		50.0598	0.02115		50.223	0.01464
50.0161	0.00421		49.989	0.00413		50.0566	0.01954		50.2209	0.01419
50.0175	0.00404		49.9857	0.00413		50.0616	0.01818		50.218	0.01373
49.9982	0.00394		49.9919	0.00401		50.0566	0.01707		50.223	0.01326
49.989	0.00385		49.9681	0.00411		50.0455	0.01594		50.223	0.01287
49.981	0.00379		49.9821	0.00414		50.0537	0.01499		50.2259	0.0125
49.9777	0.00371		49.9696	0.00422		50.0362	0.01439		50.2226	0.01212
49.9729	0.00357		49.9923	0.00416		50.0719	0.0136		50.2277	0.01178
49.9597	0.00346		49.9729	0.00421		50.1808	0.20058		50.2273	0.01147
49.9502	0.00341		49.9762	0.0042		50.1586	0.10005		50.2262	0.01114
49.9549	0.00335		49.9612	0.00422		50.1238	0.07438		50.2287	0.01083
49.9454	0.00331		49.9681	0.0042		50.0881	0.05867		50.2273	0.01058
49.9392	0.00318		49.9549	0.00418		50.0598	0.04828		50.2305	0.01034
49.9374	0.0031		49.9582	0.00417		50.0233	0.04091		50.2262	0.01014
49.9245	0.0031		49.9483	0.00412		50.0064	0.03534		50.2291	0.00991
49.9264	0.00296		49.9645	0.00412		49.9938	0.0312		50.2273	0.00968
49.9117	0.00287		49.9454	0.0041		49.9747	0.02793		50.2355	0.00943
49.9146	0.00286		49.9586	0.0041		49.9711	0.02511		50.2384	0.00928
49.9007	0.00281		49.9359	0.0041		49.9505	0.02298		50.2352	0.00908
49.9084	0.00286		49.926	0.00421		49.9308	0.02111		50.2355	0.00887
49.8879	0.00267		49.9103	0.00404		49.9168	0.01951		50.2387	0.00874
49.904	0.00268		49.9245	0.00401		49.9344	0.01806		50.2387	0.00858
49.8894	0.0026		49.9216	0.00415		49.9212	0.0168		50.2384	0.00842
49.8762	0.0027		49.9681	0.00634		49.9037	0.01574		50.2352	0.00825
49.8681	0.00257		50.0408	0.01015		49.8923	0.01482		50.2355	0.00807
49.8637	0.00251		50.121	0.01074		49.8971	0.01409		50.243	0.00788
49.8766	0.00359		50.1149	0.00828		49.889	0.01339		50.2416	0.00774
49.9553	0.01052		50.1299	0.00817		50.1192	0.14277		50.2402	0.00758
50.0705	0.02123		50.1196	0.0135		50.058	0.12201		50.2334	0.00751
50.102	0.06544		50.1317	0.0213		50.0315	0.08628		50.2352	0.00731
50.0988	0.11925		50.1163	0.02792		50.0097	0.0665		50.2413	0.00724
50.0881	0.11438		50.1174	0.03171		50.0064	0.05373		50.2366	0.00718
50.0813	0.08807		50.1113	0.03334		50.0047	0.04501		50.2241	0.00696
50.0741	0.06972		50.1117	0.03372		49.9985	0.03858		50.2355	0.00685
50.0458	0.05779		50.0938	0.03341		49.9923	0.03374		50.2273	0.00677
50.0362	0.04964		50.1006	0.03269		50.0018	0.02998		50.2495	0.00666
50.0233	0.04376		50.0691	0.03175		50.0154	0.02688		50.2699	0.00668
50.0186	0.0393		50.077	0.03087		50.0218	0.02437		50.3186	0.00674
50.0082	0.0358		50.0566	0.02986		50.0172	0.02233		50.3182	0.00713
49.9901	0.033		50.0583	0.02892		50.0347	0.02056		50.2889	0.01097
49.9762	0.03058		50.0358	0.0279		50.0598	0.01906		50.2806	0.06857
49.9725	0.02864		50.0362	0.02709		50.0719	0.01781		50.2617	0.15706
49.9634	0.0271		50.0329	0.02626		50.0719	0.01669		50.2592	0.18931
49.9454	0.02553		50.0125	0.02554		50.0766	0.0157		50.2588	0.18346
49.9308	0.02433		49.9934	0.02478		50.083	0.0148		50.2634	0.16291
49.9275	0.02314		50.0018	0.02406		50.0719	0.01396		50.2699	0.13954
49.933	0.02225		49.9773	0.02348		50.3014	0.09823		50.2602	0.11816
49.9168	0.02143		49.9821	0.02289		50.237	0.12506		50.2559	0.10022
49.9183	0.02056		49.9667	0.02232		50.2083	0.08669		50.2606	0.08566
49.9066	0.01992		49.9692	0.02171		50.1822	0.06663		50.2481	0.07403
49.8938	0.01931		49.9491	0.02123		50.1618	0.05363		50.2574	0.06448
49.8842	0.01876		49.9516	0.02071		50.1446	0.04478		50.2481	0.05695
49.8864	0.01819		49.9421	0.02032		50.1414	0.0383		50.2559	0.05084
49.8813	0.01775		49.9326	0.0199		50.1317	0.03355		50.2541	0.04568
49.8703	0.01729		49.926	0.01943		50.1221	0.02977		50.2402	0.04148
49.8608	0.01685		49.9436	0.01907		50.121	0.02673		50.2398	0.03788
49.878	0.01653		49.9168	0.01878		50.1131	0.02417		50.2402	0.03487
49.8524	0.01614		49.9311	0.01848		50.1206	0.02208		50.2387	0.03224
49.8656	0.01575		49.8993	0.01805		50.1038	0.02034		50.2384	0.02999
49.8476	0.01542		49.9088	0.01794		50.0938	0.01884		50.2352	0.02809
49.8538	0.01514		49.8956	0.01755		50.1006	0.01762		50.2241	0.02631
49.8392	0.01488		49.9007	0.01728		50.0469	0.00017412		50.2259	0.02474
49.8538	0.0146		49.915	0.01696		50.0662	0.00011928		50.223	0.02343
49.8414	0.01429		49.915	0.0167		50.2384	0.00021227		50.223	0.02218
49.8461	0.01395		49.9018	0.01656		50.7495	0.00029095		50.213	0.02116
49.8286	0.01373		49.9084	0.0162		51.6906	0.00030764		50.2151	0.02012
49.8494	0.01354		49.8908	0.01596		53.0092	0.00036724		50.2087	0.01917
49.8392	0.01331		49.915	0.0157		54.5648	0.00041254		50.2058	0.01835
49.8608	0.01315		49.9055	0.01549		56.2386	0.00056513		50.2058	0.01756
49.8363	0.01284		49.9022	0.01528		58.0251	0.00061281		50.1944	0.01685
49.8542	0.01267		49.8956	0.01501		59.9365	0.00067242		50.1979	0.01621
49.8458	0.01249		49.8974	0.01479		62.0111	0.000701026		50.1976	0.01559
49.8656	0.01225		49.896	0.01453		64.2082	0.00085123		50.1944	0.01499
49.8714	0.01211		49.9037	0.0144		66.5495	0.000841693		50.1854	0.01453
49.8637	0.01202		49.8956	0.01418		68.9978	0.000910835		50.1836	0.01407
49.8557	0.01183		49.9103	0.01403		71.5492	0.00106		50.1854	0.01358
49.8751	0.01164		49.896	0.01379		74.1569	0.00124		50.18	0.01317
49.8685	0.01148		49.9055	0.01364		76.8325	0.00136		50.1786	0.01272
49.8718	0.0112		49.8813	0.01346		79.541	0.00157		50.1707	0.01241
49.8667	0.01107		49.8846	0.0132		82.2693	0.00172		50.1679	0.01195
49.8784	0.01097		49.8923	0.01309		84.9904	0.00196		50.1729	0.01165
49.889	0.01076		49.8923	0.01344		87.7193	0.00229		50.1586	0.01134
49.8795	0.01071		49.9619	0.01561		90.4275	0.00258		50.1586	0.01099
49.8875	0.01054		50.0376	0.01817		93.1347	0.00282		50.1596	0.01067
49.8912	0.01043		50.0834	0.01796		95.8368	0.00305		50.1571	0.01046
49.8864	0.0103		50.083	0.01954		98.5178	0.00342		50.1604	0.01023
49.9018	0.01017		50.0834	0.03282		101.218	0.00374		50.1489	0.00994
49.8908	0.01005		50.0895	0.05113		103.912	0.00393		50.1478	0.00975
49.8831	0.01007		50.077	0.06287		106.609	0.00426		50.141	0.00955
49.8762	0.00986		50.0687	0.06764		109.306	0.00454		50.1489	0.00928
49.8784	0.00972		50.0719	0.06839		111.99	0.00477		50.1525	0.00911
49.8923	0.00993		50.0501	0.06731		114.678	0.00506		50.1457	0.00886
49.9491	0.01368		50.0609	0.06535		117.369	0.00517		50.1332	0.00874
50.0548	0.02152		50.0472	0.06299		120.037	0.00525		50.1443	0.00855
50.1242	0.06096		50.0519	0.06059		122.741	0.00547		50.1289	0.00838
50.1192	0.12692		50.0297	0.05812		125.41	0.00543		50.1364	0.00816
50.1289	0.14152		50.0376	0.05571		128.094	0.0054		50.1253	0.00805
50.1099	0.11723		50.0362	0.05341		130.776	0.0054		50.1256	0.0079
50.0945	0.09701		50.0236	0.05126		133.455	0.00538		50.1289	0.00778
50.083	0.08392		50	0.04918		136.133	0.00529		50.121	0.00764
50.0709	0.07506		50.0125	0.04726		138.818	0.0052		50.116	0.00754
50.0687	0.06863		49.9919	0.04538		141.504	0.00498		50.1178	0.0074
50.0566	0.06375		49.9971	0.04366		144.182	0.00476		50.1052	0.00729
50.0515	0.05981		49.9795	0.0421		146.855	0.00454		50.1038	0.00719
50.0362	0.05654		49.9839	0.04058		149.53	0.00429		50.1017	0.00702
50.0297	0.05362		49.9744	0.03915		152.209	0.00407		50.0845	0.0069
50.0251	0.05111		49.9839	0.03789		154.871	0.00386		50.0863	0.00663
50.0236	0.04885		49.9806	0.03671		157.533	0.00349		50.083	0.00663
50.0111	0.04671		49.9667	0.03549		160.215	0.00326		50.0945	0.00652
50.0222	0.04481		49.9568	0.03443		162.926	0.00299		50.1303	0.00647
50.014	0.04309		49.9692	0.03325		165.628	0.00283		50.1661	0.00646
50.0218	0.04145		49.9692	0.03231		168.329	0.00256		50.1679	0.00676
50.0082	0.03998		49.9692	0.03136		171.039	0.0023		50.1303	0.01056
50.0047	0.03861		49.9516	0.0306		173.751	0.00216		50.1142	0.06785
50.0111	0.03726		49.9667	0.02972		176.486	0.00203		50.0909	0.15677
50.005	0.03602		49.9564	0.02892		179.23	0.00185		50.0863	0.19001
49.9938	0.0349		49.9645	0.02816		181.988	0.00178		50.0913	0.18498
50.0107	0.03391		49.9645	0.02752		184.767	0.00164		50.0863	0.1649
49.9938	0.0329		49.9714	0.02689		187.555	0.00155		50.0924	0.14151
50.0111	0.03198		49.9553	0.02621		190.355	0.00138		50.082	0.11998
49.9982	0.03108		49.9711	0.02558		193.169	0.00127		50.0766	0.10175
50.0172	0.03018		49.9516	0.02503		196.006	0.00124		50.0737	0.08687
49.9905	0.0294		49.9773	0.02438		198.818	0.00106		50.0662	0.07493
50.0111	0.02864		49.9601	0.02383		201.65	0.00108		50.0741	0.06541
49.9971	0.02798		49.9619	0.0233		204.463	0.0011		50.0737	0.05763
50.0014	0.02723		49.963	0.02282		207.302	0.00103		50.0662	0.05136
50.0082	0.02666		49.9773	0.02233		210.143	0.00119		50.0616	0.04622
49.9985	0.026		49.9777	0.02191		212.979	0.00115		50.0594	0.04195
49.9985	0.02543		49.981	0.02139		215.825	0.00123		50.0551	0.03832
50.0014	0.02485		49.9938	0.02096		218.656	0.00126		50.0505	0.03527
49.9905	0.02433		50.005	0.02053		221.494	0.00132		50.0455	0.03265
50.0018	0.02387		49.9905	0.02012		224.318	0.00132		50.039	0.03026
50.0064	0.0233		50.0032	0.01975		227.137	0.00141		50.0379	0.02827
49.9982	0.02282		49.9967	0.01939		229.988	0.00157		50.0408	0.02654
49.9905	0.02238		50.0004	0.01898		232.812	0.00174		50.0265	0.02496
50.0082	0.022		49.9901	0.01868		235.633	0.00191		50.0218	0.02361
50.0047	0.02156		50.0032	0.01832		238.461	0.00206		50.0265	0.02226
50.0082	0.02113		50.0125	0.01804		241.148	0.00216		50.0218	0.02115
50.0175	0.02069		50.0172	0.01773		243.513	0.00227		50.0218	0.02016
50.0347	0.02034		50.005	0.01734		245.466	0.00225		50.0218	0.01923
50.0297	0.01997		50.0347	0.01719		246.995	0.00236		50.0143	0.01835
50.0469	0.0196		50.0129	0.01686					50.0186	0.01764
50.0422	0.01928		50.0286	0.01657					50.0154	0.01682
50.0537	0.0189		50.0236	0.01634					50.0172	0.01626
50.0408	0.01859		50.0347	0.01608					50.014	0.01568
50.0515	0.01828		50.0204	0.01605					50.0079	0.01504
50.063	0.01792		50.0204	0.01573					50.0082	0.01455
50.0583	0.01758		50.0376	0.01549					50.0032	0.01408
50.0501	0.01737		50.0347	0.01539					50.0018	0.01357
50.0691	0.01715		50.0673	0.01649					49.9949	0.01316
50.0723	0.01694		50.165	0.01847					49.9934	0.01276
50.0766	0.01659		50.2022	0.01928					49.9934	0.01241
50.0705	0.01646		50.2387	0.02009					49.989	0.01205
50.0752	0.01613		50.2166	0.03171					49.9967	0.01169
50.0566	0.01607		50.2273	0.05242					49.9938	0.01141
50.0752	0.01573		50.2305	0.06759					49.9842	0.0111
50.0583	0.0154		50.237	0.07429					49.9905	0.01075
50.0802	0.01534		50.2352	0.07579					49.9853	0.01058
50.1317	0.01779		50.2319	0.07474					49.9886	0.01034
50.2538	0.02413		50.2069	0.07256					49.9747	0.0101
50.3057	0.06793		50.2105	0.06984					49.9744	0.00986
50.315	0.14075		50.2026	0.06699					49.9821	0.00958
50.2935	0.1638		50.1933	0.06402					49.9758	0.00938
50.2978	0.1397		50.1758	0.06123					49.989	0.00915
50.2796	0.11808		50.179	0.0585					49.9923	0.00903
50.2602	0.10414		50.1697	0.05602					49.9791	0.00881
50.2574	0.09452		50.1632	0.05353					49.9762	0.00865
50.2445	0.08729		50.1493	0.05132					49.9839	0.00851
50.2262	0.08148		50.1471	0.04918					49.9842	0.00837
50.2244	0.07644		50.1346	0.04721					49.9828	0.00816
50.2037	0.07204		50.1253	0.04535					49.9853	0.00801
50.2087	0.06812		50.1321	0.04356					49.9857	0.00794
50.1979	0.06464		50.1253	0.04199					49.9773	0.00775
50.1994	0.06149		50.1174	0.0405					49.9762	0.00762
50.18	0.05857		50.097	0.03899					49.9762	0.0075
50.1833	0.05595		50.102	0.03768					49.9714	0.00734
50.1725	0.05345		50.097	0.03651					49.9692	0.00725
50.1707	0.05134		50.0927	0.0353					49.9711	0.00711
50.1679	0.04927		50.0891	0.03423					49.9729	0.00701
50.1711	0.04737		50.0848	0.03319					49.9564	0.00682
50.1582	0.04557		50.0741	0.0322					49.9516	0.00675
50.1632	0.044		50.0719	0.0312					49.9564	0.00672
50.1478	0.04244		50.0755	0.03028					49.9634	0.00661
50.1478	0.04104		50.0566	0.02945					50.0018	0.00658
50.1414	0.03971		50.0626	0.02864					50.0422	0.0066
50.1414	0.03851		50.0644	0.02786					50.0311	0.00693
50.1536	0.03728		50.0422	0.0272					50.0014	0.01244
50.1428	0.03616		50.0598	0.02652					49.9821	0.0765
50.1428	0.03508		50.0394	0.02586					49.9842	0.16089
50.1332	0.03411		50.0455	0.02522					49.9773	0.18905
50.1238	0.0332		50.0279	0.02464					49.9711	0.18199
50.1364	0.03228		50.0362	0.02413					49.9729	0.16146
50.1178	0.0314		50.0297	0.02358					49.9747	0.13856
50.121	0.0306		50.0505	0.02305					49.9791	0.11751
50.1178	0.02985		50.0329	0.02259					49.981	0.09974
50.1085	0.02915		50.0422	0.02209					49.9747	0.08531
50.1178	0.02845		50.0301	0.02157					49.981	0.07367
50.102	0.02774		50.0347	0.02111					49.9681	0.06446
50.1038	0.02714		50.0236	0.02073					49.9773	0.0569
50.1052	0.02652		50.0455	0.02027					49.9711	0.05074
50.0992	0.0259		50.0376	0.01991					49.9667	0.04569
50.0959	0.02538		50.044	0.01951					49.9678	0.04148
50.102	0.02482		50.0455	0.01912					49.9612	0.03795
50.0945	0.02418		50.0329	0.01884					49.9711	0.03495
50.0945	0.02373		50.0297	0.01853					49.9505	0.03233
50.0787	0.0232		50.0408	0.01809					49.9553	0.03008
50.0866	0.02276		50.0236	0.01772					49.9663	0.02809
50.0802	0.02223		50.0333	0.01742					49.9502	0.02632
50.0959	0.02179		50.0301	0.01717					49.9601	0.02477
50.0848	0.02142		50.0394	0.0169					49.9538	0.02338
50.0924	0.02104		50.0233	0.01662					49.9425	0.02218
50.0945	0.02064		50.0268	0.01637					49.9491	0.02109
50.0755	0.02021		50.0376	0.01615					49.9454	0.02008
50.0752	0.01979		50.0379	0.01588					49.9516	0.01911
50.0863	0.01941		50.0175	0.01559					49.9483	0.01832
50.0641	0.01907		50.0236	0.01558					49.9458	0.01755
50.0691	0.01866		50.0047	0.01515					49.9538	0.01679
50.058	0.01842		50.0154	0.01489					49.941	0.01613
50.0755	0.01808		49.9967	0.0147					49.9403	0.01557
50.0755	0.01785		50.0297	0.01508					49.9425	0.015
50.0755	0.01752		50.0881	0.01651					49.9392	0.01453
50.0709	0.01731		50.1743	0.01751					49.944	0.01406
50.0641	0.01694		50.1868	0.01798					49.9421	0.01355
50.0519	0.01674		50.179	0.02555					49.9568	0.01314
50.0458	0.01655		50.1632	0.04476					49.9454	0.01277
50.0286	0.01627		50.1725	0.06201					49.9491	0.0124
50.039	0.01601		50.1489	0.07069					49.9535	0.01208
50.0609	0.01667		50.1582	0.07337					49.944	0.01175
50.155	0.01967		50.1367	0.07307					49.9469	0.01146
50.2481	0.04358		50.1303	0.07117					49.9436	0.01119
50.2638	0.1158		50.1174	0.06864					49.9454	0.0109
50.2448	0.17012		50.1085	0.06597					49.9505	0.01064
50.2402	0.15692		50.1002	0.06325					49.9564	0.01032
50.2119	0.13149		50.0891	0.06045					49.9645	0.0101
50.1976	0.11435		50.0644	0.05776					49.9564	0.00984
50.1725	0.10296		50.0687	0.05526					49.952	0.00959
50.1679	0.0946		50.0376	0.0529					49.9582	0.00937
50.1446	0.08794		50.0347	0.05066					49.9681	0.00919
50.1396	0.08223		50.0236	0.04857					49.9762	0.00901
50.1332	0.07727		50.0297	0.04666					49.9762	0.00882
50.1113	0.07295		50.0014	0.04488					49.981	0.00868
50.0938	0.06903		50.0018	0.04317					49.9747	0.00846
50.0924	0.06549		49.9985	0.04156					49.981	0.00828
50.0845	0.06231		49.9821	0.04006					49.9821	0.00808
50.0813	0.0594		49.9667	0.03865					49.9934	0.00787
50.0723	0.05668		49.9645	0.03739					49.9886	0.00774
50.0673	0.05426		49.9564	0.03613					49.9905	0.00764
50.0609	0.05205		49.9619	0.0349					49.9923	0.00748
50.058	0.0499		49.9454	0.03392					49.9967	0.0074
50.0472	0.04789		49.9538	0.03282					49.9956	0.00727
50.039	0.04613		49.9483	0.03194					49.9923	0.00711
50.039	0.0445		49.9436	0.03101					50.0014	0.00698
50.0344	0.04295		49.9535	0.03012					50.0014	0.00685
50.0222	0.04145		49.941	0.02933					49.9971	0.00663
50.0268	0.04018		49.9293	0.02852					49.9938	0.00657
50.014	0.03886		49.941	0.02781					50.0004	0.00646
50.014	0.03771		49.9341	0.02712					50.0329	0.00635
50.014	0.03656		49.9355	0.02639					50.0691	0.00636
50.0032	0.03553		49.9264	0.0258					50.1128	0.00644
50.0093	0.03448		49.9231	0.02514					50.0866	0.00687
49.9985	0.03357		49.9308	0.02457					50.058	0.02026
49.989	0.03267		49.9231	0.02397					50.0519	0.10041
49.9886	0.0318		49.9308	0.02346					50.0455	0.17076
49.981	0.03091		49.9201	0.02298					50.0458	0.18632
49.9857	0.03016		49.926	0.02244					50.0515	0.17384
49.9773	0.02942		49.926	0.02199					50.0594	0.15206
49.9714	0.02867		49.9201	0.02155					50.0641	0.12958
49.9681	0.02805		49.9403	0.02111					50.0583	0.10986
49.9505	0.02738		49.9355	0.0207					50.0609	0.09357
49.9648	0.02679		49.9311	0.02027					50.0616	0.08026
49.9634	0.02609		49.9425	0.01991					50.0659	0.06957
49.9473	0.02562		49.9293	0.01954					50.0662	0.06102
49.9469	0.02506		49.9491	0.01909					50.0709	0.05407
49.9469	0.02453		49.9458	0.01886					50.0609	0.04843
49.9282	0.02403		49.9469	0.01847					50.0723	0.04373
49.9311	0.02352		49.9359	0.01814					50.063	0.03983
49.9216	0.02307		49.944	0.01783					50.0644	0.03651
49.9308	0.02261		49.9505	0.01747					50.0659	0.03365
49.926	0.02216		49.952	0.01725					50.0616	0.03128
49.9425	0.02167		49.9388	0.01696					50.0609	0.02908
49.9275	0.0213		49.9538	0.01665					50.0609	0.02717
49.9421	0.02091		49.9425	0.01641					50.0609	0.02551
49.933	0.02054		49.9491	0.01605					50.0659	0.02403
49.9355	0.02017		49.9549	0.01584					50.0594	0.02272
49.9359	0.01976		49.9392	0.01569					50.0641	0.02153
49.9293	0.01939		49.9341	0.01539					50.0641	0.02043
49.9198	0.0191		49.944	0.01523					50.0723	0.01949
49.9341	0.01878		49.9648	0.01541					50.0594	0.01856
49.9216	0.01843		50.0265	0.01628					50.0566	0.0178
49.9311	0.0181		50.0895	0.01712					50.0562	0.01708
49.9146	0.01782		50.1367	0.0178					50.0501	0.0164
49.9377	0.01753		50.1238	0.02515					50.0562	0.01576
49.9216	0.01729		50.1346	0.04451					50.0583	0.01519
49.9344	0.01699		50.1117	0.06235					50.0562	0.0147
49.9018	0.01684		50.1128	0.07149					50.0533	0.0141
49.9084	0.0165		50.0974	0.07449					50.0566	0.0137
49.9004	0.01621		50.1017	0.07415					50.0644	0.01317
49.9297	0.01622		50.1034	0.07238					50.0548	0.01279
49.9875	0.0177		50.0927	0.0698					50.058	0.01238
50.116	0.0263		50.0662	0.06705					50.0562	0.01206
50.1396	0.0853		50.0784	0.06422					50.0616	0.01162
50.14	0.15561		50.0505	0.06142					50.0626	0.0113
50.1332	0.16501		50.0551	0.05876					50.0609	0.01101
50.1196	0.1392		50.0344	0.05617					50.0551	0.01068
50.1128	0.11933		50.0379	0.05383					50.0537	0.0104
50.1049	0.10651		50.0161	0.05153					50.0537	0.01016
50.0813	0.09733		50.0218	0.04939					50.0673	0.00992
50.0834	0.09021		50.0218	0.0475					50.063	0.00966
50.063	0.08425		50.0236	0.0456					50.0609	0.00943
50.0662	0.07913		50.0029	0.04383					50.0609	0.00926
50.0548	0.07465		50.0125	0.04219					50.0784	0.00902
50.0437	0.07061		49.9857	0.04062					50.0737	0.00888
50.0472	0.06698		49.9949	0.03923					50.0737	0.00859
50.0458	0.06368		49.9714	0.03796					50.0662	0.00842
50.0279	0.06066		49.9806	0.03672					50.0662	0.00825
50.0286	0.05793		49.9564	0.03556					50.0687	0.00802
50.0186	0.05536		49.9681	0.03445					50.0705	0.00787
50.0172	0.05308		49.9667	0.03342					50.0676	0.0077
50.0014	0.05093		49.9667	0.03237					50.063	0.00757
50.014	0.0489		49.9374	0.03137					50.0687	0.00746
50.0097	0.0472		49.9597	0.03051					50.0687	0.0073
50.0064	0.04537		49.9458	0.02964					50.0659	0.00723
50.0125	0.04379		49.9505	0.02887					50.0766	0.00709
50.0061	0.04222		49.9377	0.02805					50.0691	0.00702
49.9934	0.04081		49.9359	0.02743					50.0798	0.00691
50.0032	0.03945		49.9198	0.0266					50.0723	0.0068
50.0032	0.03828		49.9275	0.02605					50.0594	0.0066
50.0064	0.03715		49.9359	0.02536					50.0537	0.00649
49.9985	0.03603		49.9469	0.02473					50.0562	0.00642
50.0032	0.035		49.9282	0.02424					50.0641	0.00635
49.9985	0.03395		49.9377	0.0237					50.0895	0.00632
50.0014	0.03305		49.9308	0.02318					50.1238	0.00628
50.0061	0.03217		49.9483	0.02273					50.1586	0.00641
50.014	0.0314		49.9341	0.02224					50.1289	0.00721
50.0154	0.0306		49.944	0.02174					50.116	0.03336
50.0064	0.02983		49.9311	0.02126					50.1006	0.12173
50.0061	0.02911		49.9392	0.02093					50.0913	0.17686
50.0107	0.02843		49.9586	0.02052					50.0945	0.18266
50.0111	0.02774		49.952	0.02013					50.0891	0.16657
50.0111	0.02702		49.9355	0.01968					50.0988	0.14418
50.0082	0.02646		49.9436	0.01938					50.0938	0.12252
50.0093	0.02588		49.9454	0.01906					50.0913	0.10385
50.0097	0.02537		49.9619	0.01864					50.0959	0.08854
50.0154	0.02483		49.952	0.01835					50.097	0.07613
50.0161	0.0243		49.9586	0.018					50.0913	0.06626
50.0111	0.02376		49.9568	0.01766					50.0909	0.05829
50.0143	0.02333		49.9619	0.01742					50.0863	0.05185
50.0129	0.02286		49.9564	0.01714					50.0891	0.04646
50.0082	0.02235		49.9667	0.01699					50.0784	0.04207
50.0297	0.02188		49.9729	0.01657					50.0881	0.0384
50.0222	0.0215		49.9619	0.01638					50.0813	0.03523
50.0265	0.02113		49.9667	0.01615					50.0741	0.03256
50.0265	0.02075		49.9791	0.01591					50.0766	0.03017
50.0265	0.02038		49.9648	0.01582					50.0626	0.02815
50.0254	0.01997		49.9601	0.01548					50.0662	0.02635
50.0175	0.01961		49.9777	0.01512					50.0594	0.02469
50.014	0.01923		49.963	0.01504					50.0583	0.02335
50.0029	0.01884		50.0154	0.01521					50.0548	0.02205
50.014	0.0185		50.097	0.01592					50.0515	0.02094
49.9982	0.01828		50.1568	0.01659					50.0594	0.01991
50.0125	0.01794		50.1647	0.01816					50.0548	0.01897
49.9886	0.01766		50.174	0.02934					50.0501	0.01808
50.0093	0.01734		50.1786	0.04971					50.0469	0.01726
50.0014	0.01707		50.1693	0.06521					50.0408	0.01662
50.0172	0.01685		50.165	0.07228					50.0515	0.01592
50.0079	0.01652		50.1772	0.07408					50.0422	0.01533
49.9923	0.01634		50.1539	0.07318					50.0458	0.01472
49.9853	0.01614		50.1758	0.07121					50.0537	0.01414
49.9821	0.01594		50.1571	0.06861					50.0458	0.01366
50.019	0.0162		50.1568	0.06588					50.0469	0.01321
50.0959	0.01752		50.1367	0.06309					50.0437	0.01278
50.1568	0.0339		50.1536	0.06034					50.0344	0.01234
50.1808	0.09278		50.14	0.0578					50.0347	0.01202
50.1582	0.12451		50.1382	0.05523					50.0379	0.01164
50.1697	0.11242		50.1242	0.05291					50.0426	0.01135
50.141	0.09634		50.1289	0.0506					50.0344	0.01103
50.1428	0.08525		50.1049	0.04859					50.0311	0.01076
50.1289	0.07763		50.1196	0.04672					50.0333	0.01044
50.1256	0.07201		50.0992	0.04494					50.0286	0.01014
50.0945	0.06752		50.1049	0.04318					50.0344	0.00995
50.0988	0.06386		50.0802	0.0416					50.0297	0.00968
50.083	0.06065		50.0938	0.04018					50.0315	0.00949
50.0813	0.05775		50.0834	0.03878					50.0315	0.00924
50.0583	0.05508		50.0798	0.03745					50.0315	0.00905
50.0709	0.05263		50.0673	0.03628					50.049	0.00882
50.044	0.0503		50.0866	0.03512					50.0412	0.00868
50.049	0.0483		50.0644	0.034					50.0333	0.00847
50.0422	0.04643		50.0687	0.03299					50.0408	0.00827
50.0469	0.04463		50.0505	0.03204					50.0329	0.00807
50.0265	0.04296		50.0501	0.03109					50.0376	0.00795
50.0279	0.04141		50.0379	0.03022					50.0268	0.00777
50.0111	0.04003		50.0519	0.02943					50.0297	0.00763
50.0172	0.0387		50.0422	0.02859					50.0379	0.00751
50.0079	0.03752		50.0469	0.02782					50.0254	0.00737
50.005	0.03626		50.0222	0.02711					50.0362	0.0072
49.9872	0.03517		50.0422	0.02641					50.0362	0.00702
49.9971	0.03412		50.0265	0.02576					50.0315	0.00692
49.9828	0.0332		50.0483	0.02514					50.0362	0.00686
49.9839	0.03232		50.0254	0.02451					50.0311	0.00669
49.9777	0.03134		50.0347	0.02398					50.0408	0.00659
49.9821	0.03056		50.0097	0.0235					50.0208	0.00643
49.9744	0.02974		50.0233	0.02297					50.0286	0.0063
49.9857	0.02898		50.0301	0.02252					50.0265	0.00623
49.9634	0.02825		50.0161	0.02197					50.0311	0.00615
49.9828	0.02758		50.0143	0.02153					50.0616	0.00609
49.9586	0.02692		50.0254	0.0211					50.107	0.00615
49.9692	0.02635		50.0251	0.02068					50.1196	0.00635
49.963	0.02579		50.0422	0.0203					50.0895	0.00847
49.9667	0.02509		50.0286	0.0199					50.0709	0.05431
49.9667	0.0245		50.0376	0.01955					50.0659	0.14279
49.9663	0.02397		50.0268	0.01921					50.058	0.18082
49.9454	0.02354		50.0329	0.0189					50.0594	0.17821
49.9619	0.02308		49.9516	0.00032265					50.0644	0.15934
49.9491	0.02255		49.944	0.000360795					50.0644	0.13688
49.9681	0.02214		49.9582	0.000401326					50.0737	0.11608
49.9502	0.02168		49.9648	0.00033457					50.0687	0.09853
49.9645	0.0212		49.9905	0.000410862					50.0705	0.08421
49.9714	0.02083		50.0251	0.000360795					50.0659	0.07264
49.9791	0.0204		50.0924	0.00035126					50.0626	0.0634
49.9634	0.02001		50.1772	0.00033457					50.0691	0.05599
49.9777	0.01971		50.2949	0.00035126					50.0594	0.04985
49.9747	0.01938		50.4388	0.00032265					50.0472	0.04482
50.1006	0.000247955		50.6243	0.00030596					50.0533	0.04064
50.14	0.000190735		50.8362	0.00031311					50.0469	0.03707
50.1303	0.000207424		51.0806	0.000370331					50.0501	0.03409
50.1396	0.000283718		51.3663	0.00030357					50.0379	0.03154
50.1772	0.000257492		51.6845	0.00027735					50.0376	0.02925
50.1979	0.000226498		52.017	0.00034172					50.0394	0.02735
50.2559	0.000264645		52.3839	0.00035364					50.0379	0.0256
50.2917	0.000321865		52.7504	0.000391789					50.0329	0.02414
50.4138	0.000312328		53.1631	0.000382252					50.0358	0.02276
50.5473	0.000321865		53.5769	0.000456162					50.0315	0.02154
50.7009	0.000331402		53.9972	0.000408478					50.0362	0.02047
50.8924	0.000379086		54.4363	0.000513382					50.0301	0.0195
51.0745	0.000419617		54.8848	0.000449009					50.0279	0.01856
51.3412	0.000417233		55.3323	0.000496693					50.0218	0.01776
51.6483	0.000371933		55.8012	0.000503846					50.0265	0.01703
51.9465	0.000362396		56.273	0.000439473					50.0233	0.01634
52.2851	0.000283718		56.7265	0.000484772					50.0161	0.01564
52.6549	0.000371933		57.2079	0.000439473					50.0172	0.0151
53.0425	0.000391006		57.6954	0.000572987					50.0064	0.01448
53.472	0.000400543		58.2023	0.000589676					50.0014	0.01388
53.8733	0.000388622		58.707	0.000589676					50.0047	0.01345
54.3018	0.000407696		59.221	0.000551529					50	0.01307
54.7442	0.000455379		59.7593	0.000589676					50.0018	0.01265
55.2159	0.000524521		60.2891	0.000630208					49.9934	0.01228
55.6816	0.000524521		60.8503	0.000706501					49.9839	0.01187
56.1394	0.000588894		61.4123	0.000706501					49.9923	0.01154
56.6194	0.000617504		61.9864	0.000685044					49.9919	0.01117
57.0998	0.000648499		62.5896	0.000639744					49.9971	0.01092
57.5934	0.000705719		63.1823	0.000696965					49.9886	0.01064
58.0981	0.000636578		63.8066	0.000732728					49.9828	0.01034
58.6035	0.000693798		64.4187	0.000847168					49.9839	0.01005
59.129	0.000667572		65.0533	0.000830479					49.9791	0.00987
59.6634	0.000705719		65.6793	0.000859089					49.9729	0.00956
60.2125	0.000779629		66.3376	0.000875779					49.9681	0.00936
60.7612	0.000751019		66.9998	0.00094492					49.9549	0.00912
61.3246	0.000715256		67.6695	0.000983067					49.9597	0.00894
61.8952	0.000827312		68.3371	0.00106					49.9663	0.00874
62.4754	0.000874996		69.0293	0.00108					49.9692	0.00858
63.0853	0.000858307		69.7144	0.00118					49.9791	0.00836
63.6895	0.000913143		70.4282	0.00115					49.9645	0.00822
64.3005	0.000886917		71.1229	0.00119					49.9601	0.00802
64.9309	0.0009799		71.8392	0.00125					49.9634	0.00787
65.5551	0.00105		72.5343	0.0013					50.0032	0.00020845
66.1908	0.00104		73.2588	0.00135					50.0029	0.000265671
66.8448	0.00105		73.9829	0.00141					50.0032	0.00020845
67.5013	0.00113		74.7063	0.00151					50.0061	0.000234676
68.162	0.00113		75.4211	0.00157					50.014	0.000246597
68.8271	0.00122		76.1628	0.00163					50.0376	0.00028236
69.5122	0.00129		76.8701	0.00162					50.0659	0.000189377
70.193	0.00134		77.6164	0.00171					50.1224	0.000196529
70.8745	0.00142		78.3269	0.00179					50.1958	0.000186993
71.5711	0.00152		79.0732	0.00187					50.3028	0.000206066
72.258	0.00158		79.7995	0.00195					50.4202	0.000217987
72.9667	0.00166		80.5397	0.00192					50.5895	0.000215603
73.6754	0.00169		81.2835	0.00203					50.7749	0.000217987
74.3795	0.00174		82.0266	0.00221					50.9915	0.00022514
75.0932	0.00177		82.7403	0.00238					51.2467	0.000206066
75.827	0.00186		83.4852	0.00246					51.5434	0.00025375
76.5375	0.00203		84.2115	0.00257					51.8473	0.000246597
77.2577	0.00209		84.9607	0.00256					52.1953	0.000275208
77.9865	0.00218		85.6819	0.00268					52.5471	0.000275208
78.7163	0.00232		86.4314	0.00281					52.9534	0.00028236
79.4512	0.00234		87.1581	0.00289					53.3403	0.000265671
80.1936	0.00248		87.9044	0.00303					53.7623	0.00028236
80.932	0.0026		88.6321	0.00316					54.2123	0.00031097
81.6565	0.00259		89.3641	0.00324					54.6593	0.00031097
82.3903	0.00268		90.1	0.00336					55.1218	0.000322891
83.1384	0.0028		90.8538	0.00348					55.6018	0.000358654
83.86	0.00301		91.5708	0.00356					56.0754	0.000341965
84.6049	0.0031		92.3221	0.00371					56.5697	0.000415874
85.3401	0.00313		93.0516	0.00379					57.0636	0.000434948
86.085	0.00327		93.785	0.00385					57.5744	0.000504089
86.813	0.00335		94.5163	0.00406					58.0935	0.000473095
87.5543	0.00353		95.2608	0.00422					58.6207	0.000523163
88.3028	0.00368		95.9978	0.00428					59.1651	0.000465942
89.052	0.00386		96.7223	0.00437					59.7042	0.000580383
89.7865	0.00396		97.4536	0.0045					60.2844	0.000570847
90.5292	0.00407		98.1953	0.00466					60.8475	0.000577999
91.2694	0.00423		98.923	0.00475					61.4277	0.000608994
92.0007	0.00436		99.6614	0.00489					62.0204	0.000606609
92.7313	0.00444		100.398	0.00502					62.6089	0.000644756
93.4761	0.00464		101.144	0.00515					63.2206	0.00072105
94.2042	0.00467		101.876	0.00526					63.8306	0.00066383
94.9612	0.00483		102.631	0.00536					64.4494	0.000704361
95.7061	0.00496		103.378	0.00554					65.0909	0.000713898
96.4199	0.00506		104.127	0.00563					65.7312	0.000825954
97.1461	0.00532		104.861	0.00566					66.3913	0.000825954
97.8906	0.00541		105.614	0.00579					67.0517	0.000866486
98.6234	0.00556		106.344	0.00593					67.7193	0.000902248
99.3747	0.00566		107.095	0.00601					68.4065	0.000978542
100.11	0.00582		107.833	0.00616					69.0748	0.000978542
100.847	0.00602		108.582	0.00621					69.7742	0.00103
101.591	0.00606		109.311	0.00631					70.4654	0.00101
102.35	0.0063		110.057	0.00637					71.1745	0.00112
103.098	0.00647		110.798	0.00646					71.8818	0.0011
103.848	0.00657		111.537	0.0066					72.598	0.00116
104.577	0.00675		112.269	0.00669					73.3336	0.00114
105.328	0.00686		113.021	0.00678					74.0398	0.00121
106.068	0.00698		113.75	0.00688					74.7736	0.00123
106.812	0.00716		114.492	0.00697					75.5027	0.00128
107.545	0.00728		115.211	0.00699					76.2276	0.00136
108.293	0.00746		115.954	0.00708					76.9703	0.00142
109.019	0.00757		116.689	0.0072					77.6919	0.00141
109.773	0.00767		117.428	0.00726					78.4354	0.0014
110.513	0.00783		118.158	0.00733					79.1756	0.0015
111.253	0.00795		118.883	0.00736					79.9108	0.00146
111.991	0.00808		119.626	0.00741					80.6682	0.00154
112.728	0.00815		120.351	0.00748					81.4149	0.00151
113.459	0.00841		121.08	0.00753					82.1565	0.00155
114.195	0.00841		121.811	0.00757					82.9111	0.0016
114.935	0.0085		122.551	0.00756					83.6449	0.00171
115.668	0.00859		123.279	0.00764					84.4059	0.0017
116.398	0.00872		124.009	0.00766					85.1507	0.00178
117.138	0.00884		124.727	0.00767					85.8924	0.00189
117.871	0.00895		125.472	0.00765					86.6451	0.00188
118.603	0.00904		126.195	0.00769					87.3918	0.00196
119.341	0.00914		126.92	0.00773					88.146	0.00198
120.067	0.00919		127.651	0.00775					88.8891	0.00204
120.79	0.00924		128.385	0.00773					89.6343	0.00205
121.528	0.00937		129.111	0.00777					90.3896	0.00207
122.247	0.0094		129.838	0.00769					91.1209	0.00219
122.972	0.0095		130.572	0.00769					91.8722	0.00225
123.717	0.00945		131.307	0.00769					92.6138	0.00226
124.448	0.00948		132.045	0.00759					93.3605	0.00234
125.178	0.00957		132.777	0.00761					94.1004	0.00237
125.904	0.00962		133.508	0.00754					94.8388	0.00243
126.635	0.00959		134.227	0.00753					95.5837	0.00254
127.359	0.00957		134.957	0.00749					96.3164	0.00257
128.095	0.00959		135.687	0.00748					97.0724	0.00265
128.828	0.00964		136.423	0.00748					97.8033	0.00268
129.546	0.00967		137.148	0.00743					98.5417	0.00272
130.284	0.0097		137.858	0.00735					99.2909	0.00272
131.001	0.00963		138.599	0.00738					100.026	0.00284
131.728	0.00966		139.317	0.0073					100.77	0.00287
132.465	0.00964		140.061	0.00723					101.517	0.00291
133.204	0.00964		140.773	0.00723					102.265	0.0029
133.926	0.00958		141.518	0.00717					103.013	0.00299
134.656	0.00961		142.225	0.00712					103.755	0.00299
135.384	0.00954		142.959	0.00702					104.504	0.00305
136.111	0.00954		143.692	0.00703					105.256	0.00308
136.852	0.00959		144.423	0.00692					105.99	0.00316
137.583	0.00958		145.117	0.00692					106.731	0.00317
138.322	0.00948		145.849	0.00674					107.484	0.00313
139.038	0.00944		146.567	0.0067					108.215	0.00312
139.774	0.00943		147.298	0.00659					108.962	0.00314
140.5	0.00935		148.022	0.00657					109.691	0.00314
141.234	0.00924		148.751	0.00647					110.432	0.00314
141.972	0.00923		149.482	0.00643					111.156	0.00309
142.699	0.00918		150.208	0.00636					111.892	0.00312
143.432	0.00916		150.931	0.00625					112.631	0.00302
144.157	0.00903		151.669	0.00618					113.364	0.00311
144.892	0.00895		152.384	0.00613					114.096	0.00306
145.628	0.00891		153.112	0.00604					114.819	0.00302
146.349	0.00886		153.833	0.00598					115.56	0.00296
147.076	0.00876		154.568	0.00587					116.286	0.00296
147.804	0.0087		155.276	0.00579					117.02	0.0029
148.532	0.00869		155.998	0.0057					117.756	0.00291
149.258	0.00861		156.727	0.00554					118.482	0.00286
149.984	0.00854		157.46	0.00554					119.213	0.00286
150.712	0.00848		158.181	0.00548					119.944	0.00284
151.434	0.0084		158.893	0.00542					120.668	0.00275
152.163	0.00834		159.602	0.00534					121.399	0.0027
152.902	0.00818		160.342	0.00533					122.125	0.00264
153.628	0.00814		161.095	0.00525					122.848	0.00263
154.349	0.00807		161.836	0.00514					123.583	0.00253
155.061	0.0079		162.56	0.0051					124.305	0.00252
155.791	0.00781		163.302	0.005					125.043	0.00244
156.509	0.00778		164.037	0.00488					125.769	0.00242
157.243	0.00767		164.784	0.00491					126.5	0.00229
157.951	0.00756		165.523	0.00482					127.221	0.00228
158.686	0.0075		166.261	0.0048					127.941	0.00222
159.403	0.00737		166.996	0.00473					128.678	0.00223
160.141	0.00725		167.73	0.00463					129.396	0.00218
160.876	0.00721		168.481	0.00453					130.126	0.00208
161.617	0.00709		169.238	0.00448					130.852	0.00204
162.346	0.007		169.96	0.00444					131.58	0.00197
163.085	0.0069		170.71	0.00438					132.313	0.00191
163.822	0.00686		171.444	0.00431					133.034	0.00186
164.562	0.00672		172.189	0.00424					133.76	0.00185
165.301	0.00666		172.946	0.00414					134.482	0.00173
166.038	0.00648		173.687	0.00403					135.207	0.00164
166.767	0.00646		174.427	0.00397					135.938	0.00164
167.507	0.00645		175.185	0.00393					136.657	0.00167
168.231	0.00634		175.94	0.0039					137.383	0.00152
168.977	0.00627		176.687	0.00386					138.119	0.0015
169.711	0.00618		177.435	0.00382					138.842	0.00139
170.46	0.00615		178.179	0.00371					139.575	0.00136
171.193	0.00615		178.924	0.00372					140.283	0.00127
171.934	0.00602		179.697	0.00364					141.014	0.00124
172.671	0.0059		180.456	0.00361					141.747	0.00122
173.404	0.00593		181.206	0.00353					142.469	0.00113
174.171	0.00589		181.957	0.00345					143.215	0.0011
174.913	0.00575		182.715	0.00343					143.929	0.00102
175.643	0.00577		183.481	0.00337					144.662	0.000978542
176.403	0.00568		184.24	0.00339					145.396	0.00094278
177.142	0.0056		184.995	0.00329					146.13	0.00102
177.9	0.00554		185.746	0.00318					146.861	0.000940395
178.642	0.00546		186.493	0.00315					147.584	0.000952316
179.401	0.00541		187.253	0.00311					148.312	0.000914169
180.161	0.00536		188.029	0.00308					149.046	0.000952316
180.913	0.0053		188.78	0.00305					149.766	0.000845028
181.661	0.00522		189.536	0.00298					150.507	0.000873638
182.425	0.00515		190.31	0.00291					151.233	0.000809265
183.182	0.00507		191.094	0.00285					151.951	0.000818802
183.946	0.00508		191.855	0.00282					152.685	0.000787807
184.698	0.00493		192.613	0.00276					153.409	0.000768734
185.473	0.00486		193.386	0.00275					154.149	0.000816418
186.219	0.0048		194.157	0.00272					154.865	0.000825954
186.972	0.00475		194.927	0.00274					155.585	0.000837875
187.744	0.00479		195.687	0.00266					156.318	0.000837875
188.502	0.00466		196.464	0.00273					157.031	0.000892712
189.258	0.00464		197.212	0.00263					157.767	0.000809265
190.033	0.00454		198.001	0.00262					158.487	0.000847412
190.784	0.00455		198.748	0.00257					159.218	0.000866486
191.566	0.00447		199.531	0.00259					159.947	0.000825954
192.325	0.00442		200.312	0.00246					160.679	0.000809265
193.096	0.00428		201.083	0.00251					161.428	0.000768734
193.846	0.00422		201.851	0.00244					162.163	0.00074966
194.611	0.00422		202.623	0.00238					162.893	0.000752045
195.387	0.00417		203.371	0.00236					163.643	0.000809265
196.145	0.00414		204.145	0.00232					164.379	0.000752045
196.936	0.00411		204.932	0.00227					165.123	0.000787807
197.689	0.00396		205.69	0.00222					165.845	0.000809265
198.486	0.00392		206.468	0.00221					166.6	0.000780655
199.233	0.00391		207.236	0.00216					167.334	0.000816418
200.004	0.00384		208.002	0.00217					168.059	0.000780655
200.772	0.00376		208.778	0.00211					168.813	0.000778271
201.538	0.00375		209.546	0.0021					169.544	0.000797344
202.295	0.00369		210.324	0.00212					170.286	0.000740124
203.076	0.00366		211.087	0.00213					171.034	0.000732971
203.856	0.0036		211.858	0.00207					171.769	0.000732971
204.632	0.00355		212.623	0.00213					172.513	0.000780655
205.399	0.00355		213.381	0.00199					173.246	0.000780655
206.162	0.00348		214.16	0.00208					173.985	0.000809265
206.936	0.0034		214.95	0.00201					174.735	0.000835491
207.722	0.00341		215.701	0.00201					175.473	0.000866486
208.483	0.00337		216.472	0.00197					176.221	0.000856949
209.267	0.00337		217.253	0.00207					176.972	0.000825954
210.043	0.00336		218.007	0.00204					177.717	0.000923706
210.808	0.00332		218.793	0.00205					178.47	0.000780655
211.589	0.00332		219.555	0.00206					179.212	0.00074966
212.371	0.00329		220.339	0.00209					179.975	0.000761581
213.136	0.00325		221.11	0.00211					180.724	0.000685287
213.909	0.00319		221.897	0.00211					181.471	0.000704361
214.653	0.00319		222.668	0.00208					182.227	0.000656677
215.445	0.00308		223.443	0.0021					182.972	0.000673367
216.218	0.00314		224.203	0.00205					183.733	0.000704361
216.998	0.00312		224.992	0.00208					184.492	0.000761581
217.762	0.00311		225.764	0.00205					185.246	0.000704361
218.554	0.00304		226.547	0.00201					186.007	0.000730587
219.316	0.0031		227.31	0.00203					186.77	0.000759197
220.079	0.00309		228.089	0.00199					187.532	0.000768734
220.871	0.00307		228.852	0.00198					188.293	0.000790192
221.635	0.00308		229.639	0.002					189.06	0.000742508
222.403	0.00306		230.402	0.00201					189.817	0.000778271
223.177	0.00308		231.172	0.00203					190.581	0.00074966
223.939	0.00305		231.955	0.00204					191.354	0.000759197
224.711	0.00311		232.732	0.00204					192.116	0.000825954
225.477	0.00313		233.508	0.00203					192.872	0.000732971
226.257	0.00308		234.284	0.00207					193.639	0.000666214
227.036	0.00309		235.055	0.00203					194.413	0.00063522
227.794	0.00306		235.835	0.00214					195.168	0.000713898
228.564	0.00303		236.625	0.00213					195.943	0.000701977
229.328	0.00307		237.392	0.00219					196.701	0.000666214
230.091	0.00299		238.171	0.00218					197.471	0.000654293
230.884	0.00302		238.934	0.00219					198.233	0.000682903
231.654	0.00306		239.687	0.00226					199.009	0.000673367
232.424	0.00301		240.407	0.00222					199.787	0.000628067
233.203	0.00302		241.138	0.00229					200.549	0.000587536
233.962	0.00307		241.829	0.00227					201.324	0.000654293
234.751	0.00299		242.473	0.00237					202.097	0.000656677
235.548	0.00304		243.123	0.00232					202.864	0.000647141
236.337	0.00297		243.701	0.0024					203.638	0.00072105
237.118	0.003		244.293	0.00227					204.414	0.00072105
237.878	0.00305		244.806	0.00226					205.193	0.000675751
238.667	0.00304		245.328	0.00218					205.966	0.000742508
239.411	0.00293		245.772	0.00223					206.739	0.000732971
240.184	0.0031		246.211	0.00227					207.513	0.00072105
240.873	0.00303		246.629	0.0022					208.283	0.000742508
241.58	0.003		246.987	0.00223					209.059	0.000761581
242.241	0.00304		247.307	0.00219					209.83	0.000809265
242.865	0.00309		247.597	0.00217					210.609	0.000806881
243.485	0.00309		247.85	0.00204					211.38	0.000825954
244.077	0.00306		248.069	0.0021					212.143	0.000866486
244.616	0.00311								212.914	0.000933243
245.129	0.00302								213.685	0.00097139
245.601	0.00299								214.461	0.00094278
246.06	0.00296								215.234	0.000961853
246.471	0.00301								216.01	0.000952316
246.848	0.0029								216.783	0.00104
247.173	0.00293								217.558	0.00105
247.501	0.00291								218.33	0.00113
247.774	0.00281								219.103	0.00107
248.019	0.00283								219.874	0.0011
248.222	0.00278								220.65	0.00105
									221.418	0.00114
									222.2	0.00119
									222.965	0.00115
									223.744	0.00118
									224.521	0.00114
									225.295	0.00121
									226.074	0.00119
									226.84	0.00122
									227.618	0.00124
									228.392	0.00125
									229.164	0.00131
									229.946	0.00135
									230.722	0.00131
									231.488	0.00134
									232.267	0.00138
									233.05	0.00139
									233.814	0.00137
									234.584	0.00145
									235.363	0.00143
									236.136	0.00147
									236.899	0.00154
									237.688	0.00158
									238.441	0.00154
									239.196	0.00163
									239.948	0.00171
									240.659	0.00172
									241.355	0.00172
									242.021	0.00178
									242.672	0.00176
									243.295	0.00175
									243.872	0.00179
									244.441	0.00173
									244.965	0.00178
									245.442	0.00179
									245.91	0.00174
									246.354	0.00176
									246.749	0.00168
									247.108	0.00165
									247.438	0.00167
									247.742	0.0016
									248.001	0.00166
									248.235	0.00158

[truncated: 23 more sheets: Figure 3g, Figure 3h, Figure 3i, Figure 4a, Figure 4b, Figure 4c, Supplementary Fig.2a-d, Supplementary Fig.4, Supplementary Fig.5, Supplementary Fig.10, Supplementary Fig.11d-g, Supplementary Fig.14a,b, Supplementary Fig.15, Supplementary Fig.17a-d, Supplementary Fig.18, Supplementary Fig.19c, Supplementary Fig.20a-d, Supplementary Fig.21a-d, Supplementary Fig.22a-e, Supplementary Fig.23a,b …]
